# Supplementary material for: Comparative Genomics of Chloropicon primus and Chloropicon roscoffensis Provide Insights into the Evolutionary Dynamics and Ecological Success of These Tiny Green Algae in Marine Environments
Source: Genome Biol Evol. 2025 Jul 11;17(7):evaf140. doi: 10.1093/gbe/evaf140 (PMC12301720; doi:10.1093/gbe/evaf140)
Supplement: evaf140_Supplementary_Data [file evaf140_supplementary_data.zip]

Archive with 3 entries (3 files):
- Supplementary_files.xlsx
- Supplementary_tables&figures.pdf
- Supplementary_file_S4.pdf
