# Supplementary material for: Comparative Genomics of Chloropicon primus and Chloropicon roscoffensis Provide Insights into the Evolutionary Dynamics and Ecological Success of These Tiny Green Algae in Marine Environments
Source: Genome Biol Evol. 2025 Jul 11;17(7):evaf140. doi: 10.1093/gbe/evaf140 (PMC12301720; doi:10.1093/gbe/evaf140)
Supplement: evaf140_Supplementary_Data [file evaf140_supplementary_data.zip › Supplementary_files.xlsx]

## Sheet: Supplementary file S1
Supplementary file S1. List of protein orthogroups specific to C. primus strain CCMP1205 or RCC138.
### OG0000003
RCC138_12g66030	hypothetical protein
RCC138_11g64660	hypothetical protein
RCC138_09g54760	hypothetical protein
CCMP1205_13p69940	hypothetical protein
CCMP1205_09p54450	hypothetical protein
CCMP1205_08p52570	hypothetical protein
RCC138_10g58010	hypothetical protein
CCMP1205_16p77460	hypothetical protein
CCMP1205_14p72120	hypothetical protein
RCC138_01g07870	hypothetical protein
CCMP1205_05p37600	hypothetical protein
CCMP1205_01p07960	hypothetical protein
RCC138_13g70150	hypothetical protein
RCC138_08g53350	hypothetical protein
CCMP1205_01p07550	hypothetical protein
RCC138_10g60260	hypothetical protein
CCMP1205_01p00540	ankyrin repeat domain-containing protein
CCMP1205_11p64460	hypothetical protein
RCC138_01g00450	hypothetical protein
CCMP1205_12p64980	hypothetical protein
CCMP1205_08p52330	hypothetical protein
CCMP1205_03p26500	ankyrin repeat domain-containing protein
RCC138_09g54750	hypothetical protein
RCC138_05g37710	hypothetical protein
RCC138_07g48210	ankyrin repeat domain-containing protein
RCC138_13g68880	F-box domain-containing protein
CCMP1205_18p81900	hypothetical protein
RCC138_08g52870	hypothetical protein
RCC138_03g26510	ankyrin repeat domain-containing protein
RCC138_01g00460	hypothetical protein
CCMP1205_14p72790	hypothetical protein
RCC138_14g72600	hypothetical protein
RCC138_10g58020	hypothetical protein
RCC138_14g72980	hypothetical protein
CCMP1205_17p80600	hypothetical protein
CCMP1205_08p53050	hypothetical protein
CCMP1205_13p68390	hypothetical protein
CCMP1205_10p60050	hypothetical protein
CCMP1205_01p08000	hypothetical protein
CCMP1205_10p57820	hypothetical protein
CCMP1205_12p65850	hypothetical protein
RCC138_01g07390	hypothetical protein
CCMP1205_17p80590	hypothetical protein
RCC138_13g68580	hypothetical protein
CCMP1205_10p58290	hypothetical protein
CCMP1205_07p48010	hypothetical protein
RCC138_01g07820	hypothetical protein
RCC138_18g82140	hypothetical protein
RCC138_13g68590	hypothetical protein
CCMP1205_17p80580	hypothetical protein
CCMP1205_01p00550	ankyrin repeat domain-containing protein
RCC138_17g80830	hypothetical protein
RCC138_12g65190	hypothetical protein
CCMP1205_13p68400	hypothetical protein
RCC138_10g58490	hypothetical protein
RCC138_08g52630	hypothetical protein
CCMP1205_13p68680	hypothetical protein
RCC138_13g68600	hypothetical protein
RCC138_17g80840	hypothetical protein
CCMP1205_10p57810	hypothetical protein
RCC138_17g80820	hypothetical protein
CCMP1205_09p54440	hypothetical protein
CCMP1205_13p68380	hypothetical protein
RCC138_16g77740	hypothetical protein
### OG0000008
RCC138_11g61250	putative IS605 transposase
RCC138_03g20360	putative IS605 transposase
RCC138_01g07670	putative IS605 transposase
RCC138_13g69820	putative IS605 transposase
RCC138_11g62110	putative IS605 transposase
RCC138_20g85990	putative IS605 transposase
RCC138_02g11320	putative transposase
RCC138_06g45120	putative IS605 transposase
RCC138_17g80450	putative IS605 transposase
RCC138_03g26900	putative transposase DNA-binding domain
RCC138_02g19290	putative IS605 transposase
RCC138_16g78180	putative IS605 transposase
RCC138_12g67700	putative IS605 transposase
RCC138_06g42670	putative IS605 transposase
RCC138_15g75800	putative IS605 transposase
RCC138_05g36800	putative IS605 transposase
RCC138_06g44170	putative IS605 transposase
RCC138_01g00890	putative IS605 transposase
RCC138_04g34220	putative IS605 transposase
RCC138_07g49330	putative IS605 transposase
RCC138_01g03690	putative IS605 transposase
RCC138_20g86330	putative IS605 transposase
RCC138_04g33930	putative IS605 transposase
RCC138_03g22240	putative IS605 transposase
RCC138_05g40290	putative IS605 transposase
RCC138_04g30990	putative IS605 transposase
RCC138_15g75550	putative IS605 transposase
RCC138_11g61380	putative transposase
RCC138_03g23260	hypothetical protein
RCC138_05g37160	putative IS605 transposase
### OG0000009
CCMP1205_11p61160	putative IS605 transposase
CCMP1205_05p40210	putative IS605 transposase
CCMP1205_01p07830	putative IS605 transposase
CCMP1205_01p03810	putative IS605 transposase
CCMP1205_03p26900	hypothetical protein
CCMP1205_11p61890	putative IS605 transposase
CCMP1205_13p69620	putative IS605 transposase
CCMP1205_01p00980	putative IS605 transposase
CCMP1205_20p86000	putative IS605 transposase
CCMP1205_20p85660	putative IS605 transposase
CCMP1205_03p22250	hypothetical protein
CCMP1205_02p11460	putative transposase
CCMP1205_03p23280	hypothetical protein
CCMP1205_01p03800	hypothetical protein
CCMP1205_15p75540	putative IS605 transposase
CCMP1205_05p36700	putative IS605 transposase
CCMP1205_04p30970	putative IS605 transposase
CCMP1205_03p22240	putative IS605 transposase
CCMP1205_09p55540	hypothetical protein
CCMP1205_06p44890	putative IS605 transposase
CCMP1205_12p67520	putative IS605 transposase
CCMP1205_15p75320	putative IS605 transposase
CCMP1205_02p19320	putative IS605 transposase
CCMP1205_04p33840	putative IS605 transposase
CCMP1205_04p34150	putative IS605 transposase
CCMP1205_17p80210	putative IS605 transposase
CCMP1205_07p49120	putative IS605 transposase
CCMP1205_09p55530	putative IS605 transposase
### OG0000020
RCC138_01g07540	hypothetical protein
RCC138_08g52950	hypothetical protein
CCMP1205_02p14170	hypothetical protein
RCC138_19g84810	hypothetical protein
RCC138_10g59610	hypothetical protein
RCC138_08g51710	hypothetical protein
RCC138_02g14050	hypothetical protein
RCC138_01g03980	hypothetical protein
RCC138_01g07470	hypothetical protein
RCC138_13g69330	hypothetical protein
RCC138_10g58510	hypothetical protein
RCC138_04g27980	hypothetical protein
RCC138_01g08430	hypothetical protein
RCC138_04g34830	hypothetical protein
RCC138_03g23600	hypothetical protein
RCC138_05g36710	hypothetical protein
RCC138_02g13640	hypothetical protein
RCC138_06g45850	hypothetical protein
RCC138_14g71930	hypothetical protein
RCC138_02g11190	hypothetical protein
### OG0000026
CCMP1205_05p39680	hypothetical protein
CCMP1205_14p71730	hypothetical protein
CCMP1205_08p52650	hypothetical protein
CCMP1205_19p84500	hypothetical protein
CCMP1205_06p45610	hypothetical protein
CCMP1205_02p11330	hypothetical protein
CCMP1205_10p59400	hypothetical protein
CCMP1205_01p04100	hypothetical protein
CCMP1205_01p08550	hypothetical protein
CCMP1205_01p07630	hypothetical protein
CCMP1205_13p68220	hypothetical protein
CCMP1205_13p68240	hypothetical protein
RCC138_13g68430	HARE-HTH domain-containing protein
CCMP1205_01p07700	hypothetical protein
CCMP1205_13p69140	hypothetical protein
CCMP1205_10p58310	hypothetical protein
CCMP1205_03p23620	hypothetical protein
CCMP1205_02p13770	hypothetical protein
### OG0000039
RCC138_11g62530	guanylate cyclase
CCMP1205_11p62310	guanylate cyclase
RCC138_15g75570	guanylate cyclase
RCC138_02g11180	guanylate cyclase
RCC138_17g79070	guanylate cyclase
CCMP1205_11p61810	guanylate cyclase
RCC138_11g62020	hypothetical protein
RCC138_01g02580	guanylate cyclase
CCMP1205_15p75340	guanylate cyclase
CCMP1205_01p02680	guanylate cyclase
CCMP1205_17p78810	guanylate cyclase
CCMP1205_02p11320	guanylate cyclase
CCMP1205_11p61800	hypothetical protein
RCC138_11g62030	guanylate cyclase
### OG0000040
CCMP1205_02p16300	hypothetical protein
CCMP1205_09p56710	hypothetical protein
RCC138_05g35820	hypothetical protein
CCMP1205_17p80050	putative CCR4-NOT transcription complex protein
CCMP1205_15p75690	hypothetical protein
CCMP1205_06p45400	hypothetical protein
CCMP1205_05p35740	hypothetical protein
CCMP1205_15p75820	hypothetical protein
CCMP1205_02p11990	hypothetical protein
CCMP1205_05p40070	hypothetical protein
CCMP1205_06p45410	hypothetical protein
CCMP1205_05p35750	hypothetical protein
CCMP1205_05p40060	hypothetical protein
CCMP1205_15p75830	hypothetical protein
### OG0000045
RCC138_06g45650	hypothetical protein
RCC138_05g40140	hypothetical protein
RCC138_16g76820	hypothetical protein
RCC138_15g76100	hypothetical protein
RCC138_17g80280	hypothetical protein
RCC138_06g45640	hypothetical protein
RCC138_15g75940	hypothetical protein
RCC138_15g76090	hypothetical protein
RCC138_02g11860	hypothetical protein
RCC138_05g35810	hypothetical protein
RCC138_14g72430	hypothetical protein
RCC138_05g40130	hypothetical protein
RCC138_09g56930	hypothetical protein
RCC138_03g27050	hypothetical protein
### OG0000058
RCC138_03g22520	JmjC domain-containing protein
CCMP1205_08p52990	hypothetical protein
CCMP1205_14p73200	hypothetical protein
RCC138_08g50720	JmjC domain-containing protein
CCMP1205_06p41300	hypothetical protein
CCMP1205_03p22530	hypothetical protein
RCC138_08g53290	JmjC domain-containing protein
CCMP1205_08p50470	hypothetical protein
RCC138_14g73420	JmjC domain-containing protein
CCMP1205_14p73020	hypothetical protein
RCC138_06g41390	JmjC domain-containing protein
RCC138_14g73230	JmjC domain-containing protein
### OG0000059
CCMP1205_16p76930	hypothetical protein
RCC138_16g77200	putative acyltransferase
RCC138_16g77220	hypothetical protein
CCMP1205_16p76910	hypothetical protein
RCC138_16g77190	putative acyltransferase
CCMP1205_04p32580	hypothetical protein
CCMP1205_16p76920	hypothetical protein
RCC138_16g77210	hypothetical protein
CCMP1205_16p76940	hypothetical protein
CCMP1205_16p76900	hypothetical protein
RCC138_16g77180	putative acyltransferase
RCC138_04g32620	acyltransferase domain-containing protein
### OG0000062
RCC138_02g12100	hypothetical protein
RCC138_05g36300	hypothetical protein
CCMP1205_13p68170	hypothetical protein
CCMP1205_05p39360	hypothetical protein
CCMP1205_05p36200	hypothetical protein
CCMP1205_04p28570	hypothetical protein
CCMP1205_02p12240	hypothetical protein
RCC138_05g39470	hypothetical protein
CCMP1205_17p78800	hypothetical protein
RCC138_13g68350	hypothetical protein
RCC138_13g68360	hypothetical protein
### OG0000155
CCMP1205_13p68290	protein arginine N-methyltransferase
CCMP1205_03p24350	protein arginine N-methyltransferase
RCC138_13g68480	protein arginine N-methyltransferase
RCC138_03g24340	protein arginine N-methyltransferase
RCC138_01g05680	protein arginine N-methyltransferase
RCC138_01g05700	protein arginine N-methyltransferase
CCMP1205_01p05840	protein arginine N-methyltransferase
CCMP1205_01p05810	protein arginine N-methyltransferase
### OG0000156
RCC138_12g65180	hypothetical protein
RCC138_02g11840	hypothetical protein
CCMP1205_12p64970	hypothetical protein
RCC138_04g31080	hypothetical protein
CCMP1205_18p82240	hypothetical protein
CCMP1205_04p31060	hypothetical protein
RCC138_18g82470	hypothetical protein
CCMP1205_02p11980	hypothetical protein
### OG0000176
RCC138_05g36110	hypothetical protein
CCMP1205_05p36020	hypothetical protein
CCMP1205_05p36030	hypothetical protein
RCC138_05g36100	hypothetical protein
RCC138_05g36090	hypothetical protein
CCMP1205_05p36010	hypothetical protein
RCC138_05g36120	hypothetical protein
RCC138_05g36130	hypothetical protein
### OG0000223
CCMP1205_08p50450	hypothetical protein
CCMP1205_08p50440	hypothetical protein
CCMP1205_10p57470	hypothetical protein
CCMP1205_03p21370	hypothetical protein
CCMP1205_13p69490	hypothetical protein
CCMP1205_13p69460	hypothetical protein
CCMP1205_13p69480	hypothetical protein
### OG0000274
RCC138_13g69660	hypothetical protein
RCC138_13g69680	hypothetical protein
RCC138_13g69690	hypothetical protein
RCC138_08g50690	hypothetical protein
RCC138_08g50700	hypothetical protein
RCC138_03g21370	hypothetical protein
RCC138_10g57690	hypothetical protein
### OG0000286
CCMP1205_13p68320	hypothetical protein
RCC138_13g68510	hypothetical protein
RCC138_03g24380	hypothetical protein
CCMP1205_03p24390	hypothetical protein
RCC138_01g05650	hypothetical protein
CCMP1205_01p05780	hypothetical protein
### OG0000287
CCMP1205_03p24370	hypothetical protein
RCC138_03g24360	hypothetical protein
CCMP1205_01p05790	hypothetical protein
RCC138_13g68500	hypothetical protein
RCC138_01g05660	hypothetical protein
CCMP1205_13p68310	hypothetical protein
### OG0000288
CCMP1205_13p68300	hypothetical protein
RCC138_13g68490	hypothetical protein
RCC138_03g24350	hypothetical protein
CCMP1205_01p05800	hypothetical protein
CCMP1205_03p24360	hypothetical protein
RCC138_01g05670	hypothetical protein
### OG0000290
CCMP1205_01p05830	hypothetical protein
RCC138_03g24370	hypothetical protein
CCMP1205_03p24380	hypothetical protein
CCMP1205_13p68330	hypothetical protein
RCC138_13g68520	hypothetical protein
RCC138_01g05690	hypothetical protein
### OG0000330
CCMP1205_05p36610	hypothetical protein
RCC138_08g51550	hypothetical protein
CCMP1205_08p51280	hypothetical protein
RCC138_08g51520	hypothetical protein
CCMP1205_08p51440	hypothetical protein
CCMP1205_08p51250	hypothetical protein
### OG0000398
RCC138_13g70400	hypothetical protein
RCC138_13g70390	hypothetical protein
RCC138_13g70410	hypothetical protein
CCMP1205_13p70200	hypothetical protein
CCMP1205_13p70180	hypothetical protein
CCMP1205_13p70190	hypothetical protein
### OG0000411
CCMP1205_15p75240	hypothetical protein
CCMP1205_15p75150	hypothetical protein
CCMP1205_15p75200	hypothetical protein
CCMP1205_15p75170	hypothetical protein
CCMP1205_15p75230	hypothetical protein
CCMP1205_15p75160	hypothetical protein
### OG0000442
RCC138_15g75410	hypothetical protein
RCC138_15g75440	hypothetical protein
RCC138_15g75450	hypothetical protein
RCC138_15g75400	hypothetical protein
RCC138_15g75470	hypothetical protein
RCC138_15g75460	hypothetical protein
### OG0000465
RCC138_01g00250	hypothetical protein
CCMP1205_01p00340	hypothetical protein
CCMP1205_01p00350	hypothetical protein
RCC138_01g00260	hypothetical protein
CCMP1205_01p00330	hypothetical protein
### OG0004839
CCMP1205_08p50910	hypothetical protein
RCC138_08g51180	hypothetical protein
RCC138_08g51160	hypothetical protein
RCC138_08g51170	hypothetical protein
CCMP1205_08p50920	hypothetical protein
### OG0006844
RCC138_15g75430	guanylate cyclase
CCMP1205_15p75140	guanylate cyclase
CCMP1205_15p75190	guanylate cyclase
CCMP1205_15p75220	guanylate cyclase
RCC138_15g75390	guanylate cyclase
### OG0007756
RCC138_08g53790	acyltransferase
RCC138_08g53810	acyltransferase
RCC138_08g53780	acyltransferase
RCC138_08g53800	acyltransferase
RCC138_08g53820	acyltransferase
### OG0007764
CCMP1205_01p04980	WD40 repeat domain-containing protein
CCMP1205_01p02420	WD40 repeat domain-containing protein
RCC138_01g04860	WD40 repeat domain-containing protein
RCC138_01g02320	WD40 repeat domain-containing protein
### OG0007768
RCC138_03g24390	hypothetical protein
CCMP1205_03p24400	hypothetical protein
CCMP1205_01p05760	hypothetical protein
RCC138_01g05630	hypothetical protein
### OG0007790
RCC138_02g18960	hypothetical protein
CCMP1205_02p18990	hypothetical protein
CCMP1205_02p18970	hypothetical protein
RCC138_02g18940	hypothetical protein
### OG0007794
RCC138_03g25080	hypothetical protein
CCMP1205_03p25090	hypothetical protein
RCC138_03g25090	hypothetical protein
CCMP1205_03p25080	hypothetical protein
### OG0007803
CCMP1205_05p37260	hypothetical protein
RCC138_05g37360	hypothetical protein
CCMP1205_05p37250	hypothetical protein
RCC138_05g37350	hypothetical protein
### OG0007811
RCC138_06g45350	polyketide synthase
RCC138_06g45360	alcohol dehydrogenase
CCMP1205_06p45130	alcohol dehydrogenase
CCMP1205_06p45120	polyketide synthase
### OG0007815
CCMP1205_06p46100	hypothetical protein
RCC138_06g46320	hypothetical protein
CCMP1205_12p64840	hypothetical protein
RCC138_12g65050	hypothetical protein
### OG0007817
RCC138_07g49100	hypothetical protein
RCC138_11g63380	hypothetical protein
CCMP1205_11p63160	hypothetical protein
CCMP1205_07p48890	hypothetical protein
### OG0007822
CCMP1205_09p55090	hypothetical protein
RCC138_09g55340	SET domain-containing protein
RCC138_19g83580	hypothetical protein
CCMP1205_19p83340	hypothetical protein
### OG0007823
CCMP1205_09p56970	guanylate cyclase
RCC138_12g67640	guanylate cyclase
CCMP1205_12p67450	guanylate cyclase
RCC138_09g57180	guanylate cyclase
### OG0007824
CCMP1205_10p57640	hypothetical protein
CCMP1205_10p57650	hypothetical protein
CCMP1205_10p57630	hypothetical protein
RCC138_10g57850	hypothetical protein
### OG0007837
CCMP1205_13p68610	hypothetical protein
CCMP1205_13p68640	plastocyanin
RCC138_13g68810	hypothetical protein
RCC138_13g68840	plastocyanin
### OG0007838
RCC138_13g69910	putative IS605 transposase
RCC138_16g76750	putative IS605 transposase
CCMP1205_13p69700	putative IS605 transposase
RCC138_16g76810	putative IS605 transposase
### OG0007841
CCMP1205_13p70240	hypothetical protein
RCC138_13g70460	hypothetical protein
CCMP1205_13p70250	hypothetical protein
RCC138_13g70450	hypothetical protein
### OG0007848
RCC138_20g85170	hypothetical protein
CCMP1205_20p84840	hypothetical protein
CCMP1205_14p71990	hypothetical protein
RCC138_14g72190	hypothetical protein
### OG0007850
CCMP1205_14p72390	hypothetical protein
CCMP1205_14p72380	hypothetical protein
RCC138_14g72570	hypothetical protein
RCC138_14g72560	hypothetical protein
### OG0007910
RCC138_07g50140	nucleotide cyclase
RCC138_09g56530	guanylate cyclase
RCC138_07g50180	nucleotide cyclase
RCC138_07g50160	nucleotide cyclase
### OG0007920
RCC138_07g50150	flavoprotein subunit of succinate dehydrogenase
CCMP1205_07p49920	flavoprotein subunit of succinate dehydrogenase
RCC138_07g50170	flavoprotein subunit of succinate dehydrogenase
### OG0007921
CCMP1205_14p71900	hypothetical protein
CCMP1205_08p51640	hypothetical protein
RCC138_08g51940	RWP-RK domain-containing protein
### OG0007922
CCMP1205_08p53280	polyketide synthase
CCMP1205_08p53300	polyketide synthase
CCMP1205_08p53290	polyketide synthase
### OG0007923
CCMP1205_08p53500	acyltransferase
CCMP1205_08p53490	acyltransferase
CCMP1205_08p53510	acyltransferase
### OG0007924
RCC138_08g53830	hypothetical protein
CCMP1205_08p53520	hypothetical protein
CCMP1205_08p53540	hypothetical protein
### OG0007926
CCMP1205_15p74410	hypothetical protein
CCMP1205_09p56430	hypothetical protein
CCMP1205_14p73270	hypothetical protein
### OG0007927
RCC138_11g64280	hypothetical protein
CCMP1205_11p64080	hypothetical protein
CCMP1205_11p64060	hypothetical protein
### OG0007928
CCMP1205_11p64070	hypothetical protein
CCMP1205_11p64090	hypothetical protein
RCC138_11g64290	hypothetical protein
### OG0007929
CCMP1205_12p67480	hypothetical protein
CCMP1205_12p67490	hypothetical protein
RCC138_12g67670	hypothetical protein
### OG0007930
CCMP1205_13p68230	hypothetical protein
RCC138_13g68410	hypothetical protein
RCC138_13g68420	hypothetical protein
### OG0007932
RCC138_16g76790	hypothetical protein
CCMP1205_16p76470	hypothetical protein
CCMP1205_16p76500	hypothetical protein
### OG0007933
RCC138_02g18670	hypothetical protein
RCC138_16g78410	hypothetical protein
CCMP1205_16p78110	hypothetical protein
### OG0007934
RCC138_16g78900	hypothetical protein
CCMP1205_16p78590	hypothetical protein
RCC138_16g78890	hypothetical protein
### OG0007935
CCMP1205_18p82650	hypothetical protein
CCMP1205_18p81910	hypothetical protein
CCMP1205_17p79210	hypothetical protein
### OG0007937
RCC138_19g84390	hypothetical protein
RCC138_19g84340	hypothetical protein
CCMP1205_19p84080	hypothetical protein
### OG0007938
RCC138_20g86000	hypothetical protein
RCC138_05g37170	hypothetical protein
CCMP1205_20p85670	hypothetical protein
### OG0008367
RCC138_09g56650	hypothetical protein
RCC138_15g74660	hypothetical protein
RCC138_14g73490	hypothetical protein
### OG0008368
RCC138_15g75790	hypothetical protein
RCC138_11g61370	putative IS605 transposase
RCC138_13g69830	putative IS605 transposase
### OG0008375
RCC138_01g00840	hypothetical protein
CCMP1205_01p00930	hypothetical protein
### OG0008376
RCC138_01g01160	ribosomal protein L39
CCMP1205_01p01270	ribosomal protein L39
### OG0008377
CCMP1205_01p01310	hypothetical protein
RCC138_01g01200	hypothetical protein
### OG0008378
RCC138_01g01330	hypothetical protein
CCMP1205_01p01440	hypothetical protein
### OG0008379
RCC138_01g02100	hypothetical protein
CCMP1205_01p02200	hypothetical protein
### OG0008380
RCC138_01g02750	hypothetical protein
CCMP1205_01p02850	hypothetical protein
### OG0008381
CCMP1205_01p03080	hypothetical protein
RCC138_01g02980	hypothetical protein
### OG0008382
RCC138_01g03430	hypothetical protein
CCMP1205_01p03540	hypothetical protein
### OG0008383
RCC138_01g03620	hypothetical protein
CCMP1205_01p03730	hypothetical protein
### OG0008384
RCC138_01g03870	uridine kinase
CCMP1205_01p03990	uridine kinase
### OG0008385
CCMP1205_01p04010	hypothetical protein
RCC138_01g03890	hypothetical protein
### OG0008386
CCMP1205_01p04020	aminopeptidase M1
RCC138_01g03900	aminopeptidase M1
### OG0008387
CCMP1205_01p04270	hypothetical protein
RCC138_01g04150	hypothetical protein
### OG0008388
CCMP1205_01p04760	hypothetical protein
RCC138_01g04640	hypothetical protein
### OG0008389
CCMP1205_01p05050	hypothetical protein
RCC138_01g04930	hypothetical protein
### OG0008390
RCC138_01g05150	MATH domain-containing protein
CCMP1205_01p05270	hypothetical protein
### OG0008391
CCMP1205_01p05340	DUF819 domain-containing protein
RCC138_01g05220	DUF819 domain-containing protein
### OG0008392
CCMP1205_01p05380	hypothetical protein
RCC138_01g05260	LysM domain-containing protein
### OG0008393
CCMP1205_01p05540	calycin
RCC138_01g05420	calycin
### OG0008394
RCC138_01g05450	structural maintenance of chromosomes protein
CCMP1205_01p05570	hypothetical protein
### OG0008395
RCC138_01g05640	hypothetical protein
CCMP1205_01p05770	hypothetical protein
### OG0008396
RCC138_01g06440	hypothetical protein
CCMP1205_01p06590	hypothetical protein
### OG0008397
CCMP1205_01p06720	hypothetical protein
RCC138_01g06570	KH domain-containing protein
### OG0008398
CCMP1205_01p07600	hypothetical protein
RCC138_01g07440	hypothetical protein
### OG0008399
RCC138_01g08320	hypothetical protein
CCMP1205_01p08440	hypothetical protein
### OG0008400
RCC138_01g08870	hypothetical protein
CCMP1205_01p09000	hypothetical protein
### OG0008401
CCMP1205_01p09170	hypothetical protein
RCC138_01g09050	hypothetical protein
### OG0008402
CCMP1205_01p09310	AP endonuclease 1
RCC138_01g09180	AP endonuclease 1
### OG0008403
RCC138_01g09220	Mut7-like exonuclease
CCMP1205_01p09350	Mut7-like exonuclease
### OG0008404
CCMP1205_01p09590	hypothetical protein
RCC138_01g09460	hypothetical protein
### OG0008405
RCC138_01g09520	hypothetical protein
CCMP1205_01p09650	hypothetical protein
### OG0008406
CCMP1205_01p09870	hypothetical protein
RCC138_01g09730	ribosomal RNA small subunit methyltransferase I
### OG0008407
RCC138_01g09750	hypothetical protein
CCMP1205_01p09890	hypothetical protein
### OG0008408
RCC138_01g09860	putative endoribonuclease domain-containing protein
CCMP1205_01p10000	hypothetical protein
### OG0008409
CCMP1205_01p10050	hypothetical protein
RCC138_01g09910	hypothetical protein
### OG0008410
RCC138_02g10470	alpha-1,3-mannosyltransferase CMT1
CCMP1205_02p10610	alpha-1,3-mannosyltransferase CMT1
### OG0008411
CCMP1205_02p11100	hypothetical protein
RCC138_02g10960	hypothetical protein
### OG0008412
CCMP1205_02p11940	MFS transporter
RCC138_02g11790	MFS transporter
### OG0008413
CCMP1205_02p12230	hypothetical protein
CCMP1205_05p39370	hypothetical protein
### OG0008414
RCC138_02g12330	hypothetical protein
CCMP1205_02p12470	hypothetical protein
### OG0008415
CCMP1205_02p13220	hypothetical protein
RCC138_02g13080	RING-type domain-containing protein
### OG0008416
RCC138_02g13110	hypothetical protein
CCMP1205_02p13250	hypothetical protein
### OG0008417
RCC138_02g13130	hypothetical protein
CCMP1205_02p13270	hypothetical protein
### OG0008418
RCC138_02g13770	hypothetical protein
CCMP1205_02p13900	hypothetical protein
### OG0008419
RCC138_02g14360	hypothetical protein
CCMP1205_02p14480	hypothetical protein
### OG0008420
RCC138_02g14470	hypothetical protein
CCMP1205_02p14590	hypothetical protein
### OG0008421
CCMP1205_02p14640	hypothetical protein
RCC138_02g14520	hypothetical protein
### OG0008422
CCMP1205_02p14890	hypothetical protein
RCC138_02g14780	hypothetical protein
### OG0008423
CCMP1205_02p14920	large subunit of DNA-directed RNA polymerase I
RCC138_02g14820	large subunit of DNA-directed RNA polymerase I
### OG0008424
CCMP1205_02p14930	hypothetical protein
RCC138_02g14830	hypothetical protein
### OG0008425
RCC138_02g14960	RabGAP/TBC domain-containing protein
CCMP1205_02p15060	RabGAP/TBC domain-containing protein
### OG0008426
CCMP1205_02p15070	hypothetical protein
RCC138_02g14970	hypothetical protein
### OG0008427
CCMP1205_02p15240	hypothetical protein
RCC138_02g15140	hypothetical protein
### OG0008428
RCC138_02g15150	putative cysteine-rich secretory protein
CCMP1205_02p15250	putative cysteine-rich secretory protein
### OG0008429
CCMP1205_02p15260	putative cysteine-rich secretory protein
RCC138_02g15160	putative cysteine-rich secretory protein
### OG0008430
CCMP1205_02p15270	putative cysteine-rich secretory protein
RCC138_02g15170	putative cysteine-rich secretory protein
### OG0008431
CCMP1205_02p15580	hypothetical protein
RCC138_02g15490	hypothetical protein
### OG0008432
RCC138_02g15690	hypothetical protein
CCMP1205_02p15780	hypothetical protein
### OG0008433
CCMP1205_02p16670	hypothetical protein
RCC138_02g16630	hypothetical protein
### OG0008434
CCMP1205_02p16920	hypothetical protein
RCC138_02g16880	hypothetical protein
### OG0008435
RCC138_02g17340	hypothetical protein
CCMP1205_02p17370	hypothetical protein
### OG0008436
RCC138_02g17590	protein arginine N-methyltransferase
CCMP1205_02p17620	protein arginine N-methyltransferase
### OG0008437
RCC138_02g17750	hypothetical protein
CCMP1205_02p17780	hypothetical protein
### OG0008438
CCMP1205_02p18040	hypothetical protein
RCC138_02g18010	FAD binding domain-containing protein
### OG0008439
RCC138_02g18650	hypothetical protein
CCMP1205_02p18680	hypothetical protein
### OG0008440
CCMP1205_02p19080	CAAX-like prenyl protease
RCC138_02g19050	CAAX-like prenyl protease
### OG0008441
CCMP1205_02p19210	hypothetical protein
RCC138_02g19180	hypothetical protein
### OG0008442
CCMP1205_02p19380	hypothetical protein
RCC138_02g19350	hypothetical protein
### OG0008443
CCMP1205_03p19990	hypothetical protein
RCC138_03g19970	hypothetical protein
### OG0008444
RCC138_03g19990	hypothetical protein
CCMP1205_03p20010	hypothetical protein
### OG0008445
RCC138_03g20430	hypothetical protein
CCMP1205_03p20430	hypothetical protein
### OG0008446
CCMP1205_03p20720	hypothetical protein
RCC138_03g20720	amino acid transporter domain-containing protein
### OG0008447
CCMP1205_03p20900	hypothetical protein
RCC138_03g20900	hypothetical protein
### OG0008448
RCC138_03g20960	hypothetical protein
CCMP1205_03p20960	hypothetical protein
### OG0008449
CCMP1205_03p20970	sodium/solute symporter
RCC138_03g20970	sodium/solute symporter
### OG0008450
CCMP1205_03p22120	hypothetical protein
RCC138_03g22120	hypothetical protein
### OG0008451
CCMP1205_03p22140	phosphoenolpyruvate carboxykinase
RCC138_03g22140	phosphoenolpyruvate carboxykinase
### OG0008452
RCC138_03g22290	hypothetical protein
CCMP1205_03p22300	hypothetical protein
### OG0008453
CCMP1205_03p22610	hypothetical protein
RCC138_03g22600	hypothetical protein
### OG0008454
RCC138_03g22720	hypothetical protein
CCMP1205_03p22730	hypothetical protein
### OG0008455
RCC138_03g22890	formate--tetrahydrofolate ligase
CCMP1205_03p22900	formate--tetrahydrofolate ligase
### OG0008456
CCMP1205_03p22930	sucrose-phosphate synthase
RCC138_03g22920	sucrose-phosphate synthase
### OG0008457
RCC138_03g22990	hypothetical protein
CCMP1205_03p23000	hypothetical protein
### OG0008458
CCMP1205_03p23250	hypothetical protein
RCC138_03g23230	hypothetical protein
### OG0008459
CCMP1205_03p23580	hypothetical protein
RCC138_03g23560	hypothetical protein
### OG0008460
RCC138_03g23990	cation efflux protein
CCMP1205_03p24000	cation efflux protein
### OG0008461
RCC138_03g24060	hypothetical protein
CCMP1205_03p24070	hypothetical protein
### OG0008462
RCC138_03g24110	hypothetical protein
CCMP1205_03p24120	hypothetical protein
### OG0008463
CCMP1205_03p24130	hypothetical protein
RCC138_03g24120	DUF218 domain-containing protein
### OG0008464
CCMP1205_03p24140	sugar phosphate transporter
RCC138_03g24130	sugar phosphate transporter
### OG0008465
CCMP1205_03p24300	hypothetical protein
RCC138_03g24290	hypothetical protein
### OG0008466
RCC138_03g24470	hypothetical protein
CCMP1205_03p24470	hypothetical protein
### OG0008467
RCC138_03g24570	hypothetical protein
CCMP1205_03p24570	hypothetical protein
### OG0008468
CCMP1205_03p24670	hypothetical protein
RCC138_03g24670	hypothetical protein
### OG0008469
RCC138_03g25630	sterol reductase
CCMP1205_03p25620	sterol reductase
### OG0008470
CCMP1205_03p25660	hypothetical protein
RCC138_03g25670	hypothetical protein
### OG0008471
CCMP1205_03p26220	hypothetical protein
RCC138_03g26230	hypothetical protein
### OG0008472
CCMP1205_03p26300	hypothetical protein
RCC138_03g26310	hypothetical protein
### OG0008473
RCC138_03g26880	hypothetical protein
CCMP1205_03p26880	hypothetical protein
### OG0008474
RCC138_03g26890	hypothetical protein
CCMP1205_03p26890	hypothetical protein
### OG0008475
CCMP1205_03p27070	polyketide synthase
RCC138_03g27060	polyketide synthase
### OG0008476
RCC138_03g27410	pectin acetylesterase
CCMP1205_03p27410	pectin acetylesterase
### OG0008477
CCMP1205_03p27530	hypothetical protein
RCC138_03g27530	hypothetical protein
### OG0008478
RCC138_04g27570	hypothetical protein
CCMP1205_04p27570	hypothetical protein
### OG0008479
CCMP1205_04p27730	hypothetical protein
RCC138_04g27720	homeobox KN domain-containing protein
### OG0008480
RCC138_04g27890	hypothetical protein
CCMP1205_04p27900	hypothetical protein
### OG0008481
RCC138_04g28340	protein arginine N-methyltransferase
CCMP1205_04p28340	protein arginine N-methyltransferase
### OG0008482
RCC138_04g28440	hypothetical protein
CCMP1205_04p28440	hypothetical protein
### OG0008483
CCMP1205_04p28450	hypothetical protein
RCC138_04g28450	hypothetical protein
### OG0008484
CCMP1205_04p28530	mago nashi-like protein
RCC138_04g28530	mago nashi-like protein
### OG0008485
RCC138_04g28980	PHB domain-containing protein
CCMP1205_04p28990	hypothetical protein
### OG0008486
CCMP1205_04p29240	hypothetical protein
RCC138_04g29230	PHD-type domain-containing protein
### OG0008487
RCC138_04g29810	hypothetical protein
CCMP1205_04p29820	hypothetical protein
### OG0008488
CCMP1205_04p30180	hypothetical protein
RCC138_04g30180	hypothetical protein
### OG0008489
RCC138_04g30420	hypothetical protein
CCMP1205_04p30410	hypothetical protein
### OG0008490
CCMP1205_04p30600	hypothetical protein
RCC138_04g30630	JmjC domain-containing protein
### OG0008491
RCC138_04g30750	hypothetical protein
CCMP1205_04p30720	hypothetical protein
### OG0008492
CCMP1205_04p30750	hypothetical protein
RCC138_04g30780	hypothetical protein
### OG0008493
CCMP1205_04p31090	cysteine synthase
RCC138_04g31110	cysteine synthase
### OG0008494
RCC138_04g31170	hypothetical protein
CCMP1205_04p31150	hypothetical protein
### OG0008495
CCMP1205_04p31210	hypothetical protein
RCC138_04g31230	hypothetical protein
### OG0008496
RCC138_04g31250	dehydrogenase
CCMP1205_04p31230	dehydrogenase
### OG0008497
RCC138_04g31320	exosome complex exonuclease
CCMP1205_04p31300	exosome complex exonuclease
### OG0008498
RCC138_04g31460	sialyltransferase
CCMP1205_04p31440	sialyltransferase
### OG0008499
CCMP1205_04p31590	hypothetical protein
RCC138_04g31630	hypothetical protein
### OG0008500
CCMP1205_04p31620	hypothetical protein
RCC138_04g31660	glutathione S-transferase C-terminal domain-containing protein
### OG0008501
CCMP1205_04p32010	hypothetical protein
RCC138_04g32050	putative pyridoxamine 5'-phosphate oxidase domain-containing protein
### OG0008502
RCC138_04g32070	cathepsin Z
CCMP1205_04p32030	cathepsin Z
### OG0008503
RCC138_04g32380	DUF1802 domain-containing protein
CCMP1205_04p32340	hypothetical protein
### OG0008504
CCMP1205_04p32740	hypothetical protein
RCC138_04g32780	hypothetical protein
### OG0008505
RCC138_04g32800	hypothetical protein
CCMP1205_04p32760	hypothetical protein
### OG0008506
RCC138_04g33290	hypothetical protein
CCMP1205_04p33260	hypothetical protein
### OG0008507
RCC138_04g33350	hypothetical protein
CCMP1205_04p33320	hypothetical protein
### OG0008508
CCMP1205_04p34010	hypothetical protein
RCC138_04g34100	SIP1 domain-containing protein
### OG0008509
CCMP1205_04p34110	WD40 repeat domain-containing protein
RCC138_04g34180	WD40 repeat domain-containing protein
### OG0008510
RCC138_04g34330	hypothetical protein
CCMP1205_04p34270	hypothetical protein
### OG0008511
RCC138_04g34400	hypothetical protein
CCMP1205_04p34340	hypothetical protein
### OG0008512
CCMP1205_04p34560	hypothetical protein
RCC138_04g34620	hypothetical protein
### OG0008513
RCC138_04g34630	glutathione S-transferase
CCMP1205_04p34570	glutathione S-transferase
### OG0008514
CCMP1205_04p34610	metallophosphoesterase
RCC138_04g34670	metallophosphoesterase
### OG0008515
CCMP1205_04p34630	hypothetical protein
RCC138_04g34690	hypothetical protein
### OG0008516
CCMP1205_04p34770	hypothetical protein
RCC138_04g34840	hypothetical protein
### OG0008517
CCMP1205_04p34800	glutathione S-transferase
RCC138_04g34870	glutathione S-transferase
### OG0008518
RCC138_04g34910	hypothetical protein
CCMP1205_04p34840	hypothetical protein
### OG0008519
CCMP1205_04p34940	hypothetical protein
RCC138_04g35010	hypothetical protein
### OG0008520
RCC138_04g35140	JmjC domain-containing protein
CCMP1205_04p35070	hypothetical protein
### OG0008521
RCC138_05g36520	hypothetical protein
CCMP1205_05p36420	hypothetical protein
### OG0008522
CCMP1205_05p36550	hypothetical protein
RCC138_05g36650	MATH domain-containing protein
### OG0008523
CCMP1205_05p36560	hypothetical protein
RCC138_05g36660	hypothetical protein
### OG0008524
CCMP1205_05p36960	hypothetical protein
RCC138_05g37040	hypothetical protein
### OG0008525
RCC138_05g37450	hypothetical protein
CCMP1205_05p37350	hypothetical protein
### OG0008526
CCMP1205_05p37550	hypothetical protein
RCC138_05g37650	hypothetical protein
### OG0008527
RCC138_05g37670	hypothetical protein
CCMP1205_05p37570	hypothetical protein
### OG0008528
RCC138_05g37690	light-harvesting protein of photosystem II
CCMP1205_05p37580	light-harvesting protein of photosystem II
### OG0008529
RCC138_05g37960	hypothetical protein
CCMP1205_05p37850	hypothetical protein
### OG0008530
CCMP1205_05p39080	SAC3 family protein
RCC138_05g39200	SAC3 family protein
### OG0008531
RCC138_05g39270	glycosyltransferase
CCMP1205_05p39160	glycosyltransferase
### OG0008532
CCMP1205_05p39310	hypothetical protein
RCC138_05g39420	hypothetical protein
### OG0008533
CCMP1205_05p39840	hypothetical protein
RCC138_05g39930	hypothetical protein
### OG0008535
CCMP1205_05p40430	hypothetical protein
RCC138_05g40520	MutL C terminal dimerization domain-containing protein
### OG0008536
CCMP1205_05p40440	hypothetical protein
RCC138_05g40530	hypothetical protein
### OG0008537
RCC138_05g40540	hypothetical protein
CCMP1205_05p40450	hypothetical protein
### OG0008538
RCC138_05g40550	hypothetical protein
CCMP1205_05p40460	hypothetical protein
### OG0008539
CCMP1205_05p40480	hypothetical protein
RCC138_05g40570	hypothetical protein
### OG0008540
CCMP1205_05p40490	hypothetical protein
RCC138_05g40580	hypothetical protein
### OG0008541
CCMP1205_05p40580	hypothetical protein
RCC138_05g40670	hypothetical protein
### OG0008542
CCMP1205_06p40710	hypothetical protein
RCC138_06g40800	RRM domain-containing protein
### OG0008543
RCC138_06g41000	FAS1 domain-containing protein
CCMP1205_06p40910	hypothetical protein
### OG0008544
RCC138_06g41010	FAS1 domain-containing protein
CCMP1205_06p40920	hypothetical protein
### OG0008545
CCMP1205_06p41050	hypothetical protein
RCC138_06g41140	hypothetical protein
### OG0008546
RCC138_06g41200	F-box domain-containing protein
CCMP1205_06p41110	hypothetical protein
### OG0008547
RCC138_06g41260	AP2/ERF domain-containing protein
CCMP1205_06p41170	hypothetical protein
### OG0008548
CCMP1205_06p42200	hypothetical protein
RCC138_06g42440	Usp domain-containing protein
### OG0008549
RCC138_06g42740	hypothetical protein
CCMP1205_06p42490	hypothetical protein
### OG0008550
CCMP1205_06p42610	patched domain-containing protein
RCC138_06g42860	patched domain-containing protein
### OG0008551
CCMP1205_06p43750	hypothetical protein
RCC138_06g43980	hypothetical protein
### OG0008552
RCC138_06g44520	hypothetical protein
CCMP1205_06p44280	hypothetical protein
### OG0008553
CCMP1205_06p44820	hypothetical protein
RCC138_06g45050	hypothetical protein
### OG0008554
CCMP1205_06p45010	hypothetical protein
RCC138_06g45240	hypothetical protein
### OG0008555
RCC138_06g46030	hypothetical protein
CCMP1205_06p45790	hypothetical protein
### OG0008556
CCMP1205_06p46080	hypothetical protein
RCC138_06g46300	hypothetical protein
### OG0008557
RCC138_07g46430	hypothetical protein
CCMP1205_07p46210	hypothetical protein
### OG0008558
CCMP1205_07p46220	FAD monooxygenase
RCC138_07g46440	FAD monooxygenase
### OG0008559
CCMP1205_07p46700	hypothetical protein
RCC138_07g46920	hypothetical protein
### OG0008560
CCMP1205_07p47080	sodium/hydrogen exchanger
RCC138_07g47290	sodium/hydrogen exchanger
### OG0008561
CCMP1205_07p47310	hypothetical protein
RCC138_07g47530	hypothetical protein
### OG0008562
RCC138_07g47700	hypothetical protein
CCMP1205_07p47480	hypothetical protein
### OG0008563
RCC138_07g48010	hypothetical protein
CCMP1205_07p47810	hypothetical protein
### OG0008564
CCMP1205_07p48000	hypothetical protein
RCC138_07g48200	hypothetical protein
### OG0008565
CCMP1205_07p48020	hypothetical protein
RCC138_07g48220	hypothetical protein
### OG0008566
RCC138_07g48710	hypothetical protein
CCMP1205_07p48510	hypothetical protein
### OG0008567
CCMP1205_07p48520	hypothetical protein
RCC138_07g48720	hypothetical protein
### OG0008568
RCC138_07g48800	hypothetical protein
CCMP1205_07p48600	hypothetical protein
### OG0008569
RCC138_07g49200	hypothetical protein
CCMP1205_07p48990	hypothetical protein
### OG0008570
RCC138_07g49280	hypothetical protein
CCMP1205_07p49070	hypothetical protein
### OG0008571
RCC138_07g49390	sterol reductase
CCMP1205_07p49180	sterol reductase
### OG0008572
RCC138_07g49580	hypothetical protein
CCMP1205_07p49360	hypothetical protein
### OG0008573
RCC138_07g49590	hypothetical protein
CCMP1205_07p49370	hypothetical protein
### OG0008574
RCC138_07g49690	hypothetical protein
CCMP1205_07p49470	hypothetical protein
### OG0008575
CCMP1205_07p49480	hypothetical protein
RCC138_07g49700	hypothetical protein
### OG0008576
RCC138_07g49710	hypothetical protein
CCMP1205_07p49490	hypothetical protein
### OG0008577
RCC138_07g49990	hypothetical protein
CCMP1205_07p49760	hypothetical protein
### OG0008578
CCMP1205_08p50490	hypothetical protein
RCC138_08g50740	hypothetical protein
### OG0008579
RCC138_08g50930	hypothetical protein
CCMP1205_08p50680	hypothetical protein
### OG0008580
CCMP1205_08p50850	hypothetical protein
RCC138_08g51100	hypothetical protein
### OG0008581
RCC138_08g51120	hypothetical protein
CCMP1205_08p50870	hypothetical protein
### OG0008582
CCMP1205_08p51100	hypothetical protein
RCC138_08g51360	hypothetical protein
### OG0008583
CCMP1205_08p51110	hypothetical protein
RCC138_08g51370	hypothetical protein
### OG0008584
RCC138_08g51740	hypothetical protein
CCMP1205_08p51460	hypothetical protein
### OG0008585
RCC138_08g51760	guanylate cyclase
CCMP1205_08p51480	guanylate cyclase
### OG0008586
CCMP1205_08p51500	hypothetical protein
RCC138_08g51780	hypothetical protein
### OG0008587
CCMP1205_08p51530	hypothetical protein
RCC138_08g51810	hypothetical protein
### OG0008588
RCC138_08g51980	hypothetical protein
CCMP1205_08p51680	hypothetical protein
### OG0008589
RCC138_08g52140	cyclic nucleotide-binding domain-containing protein
CCMP1205_08p51840	cyclic nucleotide-binding domain-containing protein
### OG0008590
CCMP1205_08p52070	hypothetical protein
RCC138_08g52370	neurotransmitter-gated ion channel domain-containing protein
### OG0008591
RCC138_08g52390	hypothetical protein
CCMP1205_08p52090	hypothetical protein
### OG0008592
CCMP1205_08p52100	heme peroxidase
RCC138_08g52400	heme peroxidase
### OG0008593
RCC138_08g52470	hypothetical protein
CCMP1205_08p52170	hypothetical protein
### OG0008594
RCC138_08g52570	hypothetical protein
CCMP1205_08p52270	hypothetical protein
### OG0008595
CCMP1205_08p52280	mitochondrial carrier protein
RCC138_08g52580	mitochondrial carrier protein
### OG0008596
CCMP1205_08p52340	hypothetical protein
RCC138_08g52640	hypothetical protein
### OG0008597
CCMP1205_08p52840	hypothetical protein
RCC138_08g53140	hypothetical protein
### OG0008598
CCMP1205_08p53140	hypothetical protein
RCC138_08g53440	hypothetical protein
### OG0008599
RCC138_08g53460	BHLH domain-containing protein
CCMP1205_08p53160	hypothetical protein
### OG0008600
RCC138_09g54220	hypothetical protein
CCMP1205_09p53920	hypothetical protein
### OG0008601
CCMP1205_09p53940	DNA mismatch repair protein MLH1
RCC138_09g54240	DNA mismatch repair protein MLH1
### OG0008602
RCC138_09g54250	hypothetical protein
CCMP1205_09p53950	hypothetical protein
### OG0008603
CCMP1205_09p54460	hypothetical protein
RCC138_09g54780	PH domain-containing protein
### OG0008604
CCMP1205_09p54570	hypothetical protein
RCC138_09g54890	hypothetical protein
### OG0008605
RCC138_09g54970	hypothetical protein
CCMP1205_09p54650	hypothetical protein
### OG0008606
CCMP1205_09p54730	hypothetical protein
CCMP1205_09p54750	hypothetical protein
### OG0008607
CCMP1205_09p54960	guanylate cyclase
RCC138_09g55210	guanylate cyclase
### OG0008608
RCC138_09g56340	hypothetical protein
CCMP1205_09p56120	hypothetical protein
### OG0008609
CCMP1205_09p56130	hypothetical protein
RCC138_09g56350	hypothetical protein
### OG0008610
CCMP1205_09p56400	hypothetical protein
RCC138_09g56620	methyltransferase FkbM domain-containing protein
### OG0008611
CCMP1205_09p56450	hypothetical protein
RCC138_09g56670	hypothetical protein
### OG0008612
CCMP1205_09p56490	hypothetical protein
RCC138_09g56710	Smr domain-containing protein
### OG0008613
CCMP1205_09p56940	hypothetical protein
RCC138_09g57150	F-box domain-containing protein
### OG0008614
RCC138_09g57230	guanylate cyclase
CCMP1205_09p57020	guanylate cyclase
### OG0008615
CCMP1205_10p57330	hypothetical protein
RCC138_10g57550	hypothetical protein
### OG0008616
RCC138_10g57590	DUF1295 domain-containing protein
CCMP1205_10p57370	hypothetical protein
### OG0008617
CCMP1205_10p57560	hypothetical protein
RCC138_10g57780	hypothetical protein
### OG0008618
RCC138_10g57790	hypothetical protein
CCMP1205_10p57570	hypothetical protein
### OG0008619
RCC138_10g58090	RING-CH-type domain-containing protein
CCMP1205_10p57890	hypothetical protein
### OG0008620
CCMP1205_10p58010	ApaG domain-containing protein
RCC138_10g58210	ApaG domain-containing protein
### OG0008621
RCC138_10g58270	hypothetical protein
CCMP1205_10p58070	hypothetical protein
### OG0008622
CCMP1205_10p58080	hypothetical protein
RCC138_10g58280	hypothetical protein
### OG0008623
CCMP1205_10p58200	hypothetical protein
RCC138_10g58400	hypothetical protein
### OG0008624
RCC138_10g58420	YCII domain-containing protein
CCMP1205_10p58220	hypothetical protein
### OG0008625
CCMP1205_10p58240	hypothetical protein
RCC138_10g58440	MYND-type domain-containing protein
### OG0008626
RCC138_10g58470	hypothetical protein
CCMP1205_10p58270	hypothetical protein
### OG0008627
RCC138_10g58480	carboxylic ester hydrolase
CCMP1205_10p58280	carboxylic ester hydrolase
### OG0008628
RCC138_10g59130	hypothetical protein
CCMP1205_10p58930	hypothetical protein
### OG0008629
RCC138_10g59440	hypothetical protein
CCMP1205_10p59230	hypothetical protein
### OG0008630
CCMP1205_10p59260	P-loop-containing nucleoside triphosphate hydrolase
RCC138_10g59470	P-loop-containing nucleoside triphosphate hydrolase
### OG0008631
RCC138_10g59480	hypothetical protein
CCMP1205_10p59270	hypothetical protein
### OG0008632
RCC138_10g59490	hypothetical protein
CCMP1205_10p59280	hypothetical protein
### OG0008633
CCMP1205_10p59840	hypothetical protein
RCC138_10g60050	hypothetical protein
### OG0008634
CCMP1205_10p59860	hypothetical protein
RCC138_10g60070	subtilisin-like serine protease
### OG0008635
RCC138_10g60210	hypothetical protein
CCMP1205_10p60000	hypothetical protein
### OG0008636
CCMP1205_10p60180	hypothetical protein
RCC138_10g60390	hypothetical protein
### OG0008637
RCC138_10g60770	hypothetical protein
CCMP1205_10p60560	hypothetical protein
### OG0008638
CCMP1205_10p60850	NAD(P)-binding domain-containing protein
RCC138_10g61060	NAD(P)-binding domain-containing protein
### OG0008639
RCC138_11g61280	hypothetical protein
CCMP1205_11p61070	hypothetical protein
### OG0008640
RCC138_11g61290	hypothetical protein
CCMP1205_11p61080	hypothetical protein
### OG0008641
RCC138_11g61770	prolyl 4-hydroxylase
CCMP1205_11p61550	prolyl 4-hydroxylase
### OG0008642
CCMP1205_11p62230	prolyl oligopeptidase
RCC138_11g62450	prolyl oligopeptidase
### OG0008643
RCC138_11g62570	acyltransferase domain-containing protein
CCMP1205_11p62350	hypothetical protein
### OG0008644
CCMP1205_11p62380	hypothetical protein
RCC138_11g62600	hypothetical protein
### OG0008645
CCMP1205_11p62400	hypothetical protein
RCC138_11g62620	hypothetical protein
### OG0008646
RCC138_11g62640	hypothetical protein
CCMP1205_11p62420	hypothetical protein
### OG0008647
CCMP1205_11p62610	hypothetical protein
RCC138_11g62830	F-box domain-containing protein
### OG0008648
CCMP1205_11p62640	hypothetical protein
RCC138_11g62860	hypothetical protein
### OG0008649
CCMP1205_11p62880	Sir2-like protein
RCC138_11g63100	Sir2-like protein
### OG0008650
CCMP1205_11p63170	hypothetical protein
RCC138_11g63390	hypothetical protein
### OG0008651
CCMP1205_11p63610	hypothetical protein
RCC138_11g63830	hypothetical protein
### OG0008652
RCC138_11g64080	hypothetical protein
CCMP1205_11p63860	hypothetical protein
### OG0008653
RCC138_11g64670	hypothetical protein
CCMP1205_11p64470	hypothetical protein
### OG0008654
RCC138_11g64700	MYND-type domain-containing protein
CCMP1205_11p64500	hypothetical protein
### OG0008655
RCC138_12g65070	exostosin domain-containing protein
CCMP1205_12p64860	hypothetical protein
### OG0008656
RCC138_12g65240	thioredoxin domain-containing protein
CCMP1205_12p65030	hypothetical protein
### OG0008657
RCC138_12g65260	nitrile hydratase
CCMP1205_12p65050	nitrile hydratase
### OG0008658
CCMP1205_12p65140	hypothetical protein
RCC138_12g65360	hypothetical protein
### OG0008659
RCC138_12g66090	hypothetical protein
CCMP1205_12p65900	hypothetical protein
### OG0008660
RCC138_12g66200	hypothetical protein
CCMP1205_12p66010	hypothetical protein
### OG0008661
RCC138_12g66720	hypothetical protein
CCMP1205_12p66520	hypothetical protein
### OG0008662
RCC138_12g66730	hypothetical protein
CCMP1205_12p66530	hypothetical protein
### OG0008663
CCMP1205_12p66630	hypothetical protein
RCC138_12g66830	hypothetical protein
### OG0008664
RCC138_12g66950	hypothetical protein
CCMP1205_12p66750	hypothetical protein
### OG0008665
CCMP1205_12p67190	hypothetical protein
RCC138_12g67380	hypothetical protein
### OG0008666
CCMP1205_13p67780	hypothetical protein
RCC138_13g67960	hypothetical protein
### OG0008667
CCMP1205_13p67870	DUF1295 domain-containing protein
RCC138_13g68050	DUF1295 domain-containing protein
### OG0008668
CCMP1205_13p67940	hypothetical protein
RCC138_13g68120	hypothetical protein
### OG0008669
CCMP1205_13p68080	sialyltransferase
RCC138_13g68260	sialyltransferase
### OG0008670
RCC138_13g68530	aldose 1-/glucose-6-phosphate 1 epimerase
CCMP1205_13p68340	aldose 1-/glucose-6-phosphate 1 epimerase
### OG0008671
CCMP1205_13p68550	hypothetical protein
RCC138_13g68750	hypothetical protein
### OG0008672
CCMP1205_13p68580	hypothetical protein
RCC138_13g68780	RING-type domain-containing protein
### OG0008673
CCMP1205_13p68950	hypothetical protein
RCC138_13g69150	HMG-box domain-containing protein
### OG0008674
RCC138_13g69230	DEAD box ATP-dependent RNA helicase
CCMP1205_13p69040	DEAD box ATP-dependent RNA helicase
### OG0008675
RCC138_13g69490	hypothetical protein
CCMP1205_13p69290	hypothetical protein
### OG0008676
CCMP1205_13p69440	hypothetical protein
RCC138_13g69640	hypothetical protein
### OG0008677
RCC138_13g69850	hypothetical protein
CCMP1205_13p69640	hypothetical protein
### OG0008678
RCC138_13g70420	hypothetical protein
CCMP1205_13p70210	hypothetical protein
### OG0008679
RCC138_13g70440	hypothetical protein
CCMP1205_13p70230	hypothetical protein
### OG0008681
RCC138_13g70850	hypothetical protein
CCMP1205_13p70650	hypothetical protein
### OG0008682
RCC138_13g70920	hypothetical protein
CCMP1205_13p70720	hypothetical protein
### OG0008683
CCMP1205_13p70790	hypothetical protein
RCC138_13g70990	hypothetical protein
### OG0008684
RCC138_13g71010	hypothetical protein
CCMP1205_13p70810	hypothetical protein
### OG0008685
RCC138_13g71130	oxygenase-like protein
CCMP1205_13p70930	oxygenase-like protein
### OG0008686
CCMP1205_14p71330	hypothetical protein
RCC138_14g71530	hypothetical protein
### OG0008687
CCMP1205_14p71500	hypothetical protein
RCC138_14g71700	hypothetical protein
### OG0008688
CCMP1205_14p71520	hypothetical protein
RCC138_14g71720	hypothetical protein
### OG0008689
CCMP1205_14p72110	hypothetical protein
RCC138_14g72300	hypothetical protein
### OG0008690
CCMP1205_14p72400	hypothetical protein
RCC138_14g72580	hypothetical protein
### OG0008691
RCC138_14g72900	hypothetical protein
CCMP1205_14p72710	hypothetical protein
### OG0008692
RCC138_14g72910	hypothetical protein
CCMP1205_14p72720	hypothetical protein
### OG0008693
RCC138_14g73070	hypothetical protein
CCMP1205_14p72880	hypothetical protein
### OG0008694
RCC138_14g73330	hypothetical protein
CCMP1205_14p73110	hypothetical protein
### OG0008695
RCC138_14g73370	hypothetical protein
CCMP1205_14p73150	hypothetical protein
### OG0008696
RCC138_14g73380	hypothetical protein
CCMP1205_14p73160	hypothetical protein
### OG0008697
CCMP1205_14p73190	hypothetical protein
RCC138_14g73410	hypothetical protein
### OG0008698
RCC138_14g73480	ankyrin repeat domain-containing protein
CCMP1205_14p73260	ankyrin repeat domain-containing protein
### OG0008699
CCMP1205_14p73350	hypothetical protein
RCC138_14g73570	hypothetical protein
### OG0008700
RCC138_14g73590	selenoprotein W1
CCMP1205_14p73360	selenoprotein W1
### OG0008701
RCC138_14g73740	hypothetical protein
CCMP1205_14p73500	hypothetical protein
### OG0008702
RCC138_15g73940	hypothetical protein
CCMP1205_15p73690	hypothetical protein
### OG0008703
RCC138_15g74490	hypothetical protein
CCMP1205_15p74240	hypothetical protein
### OG0008704
RCC138_15g74500	hypothetical protein
CCMP1205_15p74250	hypothetical protein
### OG0008705
CCMP1205_15p74380	hypothetical protein
RCC138_15g74630	hypothetical protein
### OG0008706
CCMP1205_15p75010	prenylated rab acceptor 1-like protein
RCC138_15g75260	prenylated rab acceptor 1-like protein
### OG0008707
RCC138_15g75490	hypothetical protein
CCMP1205_15p75260	hypothetical protein
### OG0008708
RCC138_15g75640	hypothetical protein
CCMP1205_15p75410	hypothetical protein
### OG0008709
CCMP1205_15p75680	putative IS605 transposase
RCC138_15g75930	putative IS605 transposase
### OG0008710
RCC138_15g76430	hypothetical protein
CCMP1205_15p76150	hypothetical protein
### OG0008711
RCC138_16g76720	hypothetical protein
CCMP1205_16p76430	hypothetical protein
### OG0008712
RCC138_16g77410	hypothetical protein
CCMP1205_16p77130	hypothetical protein
### OG0008713
CCMP1205_16p77350	hypothetical protein
RCC138_16g77630	hypothetical protein
### OG0008714
CCMP1205_16p77380	hypothetical protein
RCC138_16g77660	hypothetical protein
### OG0008715
RCC138_16g77730	hypothetical protein
CCMP1205_16p77450	hypothetical protein
### OG0008716
CCMP1205_16p77760	hypothetical protein
RCC138_16g78040	hypothetical protein
### OG0008717
CCMP1205_16p77770	hypothetical protein
RCC138_16g78060	hypothetical protein
### OG0008718
CCMP1205_16p77820	hypothetical protein
RCC138_16g78110	hypothetical protein
### OG0008719
CCMP1205_16p77860	hypothetical protein
RCC138_16g78150	hypothetical protein
### OG0008720
CCMP1205_16p77960	hypothetical protein
RCC138_16g78260	hypothetical protein
### OG0008721
RCC138_16g78300	FAD/NAD(P)-binding domain-containing protein
CCMP1205_16p78000	FAD/NAD(P)-binding domain-containing protein
### OG0008722
CCMP1205_16p78280	hypothetical protein
RCC138_16g78580	hypothetical protein
### OG0008723
RCC138_16g78750	hypothetical protein
CCMP1205_16p78450	hypothetical protein
### OG0008724
CCMP1205_16p78520	BRO1 domain-containing protein
RCC138_16g78820	BRO1 domain-containing protein
### OG0008725
RCC138_16g78870	hypothetical protein
CCMP1205_16p78570	hypothetical protein
### OG0008726
RCC138_16g78960	hypothetical protein
CCMP1205_16p78650	hypothetical protein
### OG0008727
RCC138_17g79150	hypothetical protein
CCMP1205_17p78890	hypothetical protein
### OG0008728
RCC138_17g79250	hypothetical protein
CCMP1205_17p79030	hypothetical protein
### OG0008729
CCMP1205_17p79300	hypothetical protein
RCC138_17g79530	hypothetical protein
### OG0008730
CCMP1205_17p79320	hypothetical protein
RCC138_17g79550	hypothetical protein
### OG0008731
RCC138_17g80190	hypothetical protein
CCMP1205_17p79970	hypothetical protein
### OG0008732
RCC138_17g80220	hypothetical protein
CCMP1205_17p80000	hypothetical protein
### OG0008733
RCC138_17g80350	hypothetical protein
CCMP1205_17p80110	hypothetical protein
### OG0008734
CCMP1205_17p80310	hypothetical protein
RCC138_17g80550	hypothetical protein
### OG0008735
RCC138_17g80650	hypothetical protein
CCMP1205_17p80410	hypothetical protein
### OG0008736
CCMP1205_17p80420	hypothetical protein
RCC138_17g80660	hypothetical protein
### OG0008737
CCMP1205_17p80670	hypothetical protein
RCC138_17g80910	hypothetical protein
### OG0008738
CCMP1205_17p80690	multicopper oxidase
RCC138_17g80930	multicopper oxidase
### OG0008739
RCC138_17g80970	hypothetical protein
CCMP1205_17p80730	hypothetical protein
### OG0008740
CCMP1205_18p81370	hypothetical protein
RCC138_18g81610	hypothetical protein
### OG0008741
RCC138_18g81650	hypothetical protein
CCMP1205_18p81410	hypothetical protein
### OG0008742
CCMP1205_18p81670	hypothetical protein
RCC138_18g81910	hypothetical protein
### OG0008743
CCMP1205_18p81920	AP2-like ethylene-responsive transcription factor
RCC138_18g82150	AP2-like ethylene-responsive transcription factor
### OG0008744
RCC138_18g82280	alpha-galactosidase
CCMP1205_18p82050	alpha-galactosidase
### OG0008745
CCMP1205_18p82140	hypothetical protein
RCC138_18g82370	hypothetical protein
### OG0008746
RCC138_18g82590	hypothetical protein
CCMP1205_18p82360	hypothetical protein
### OG0008747
CCMP1205_18p82400	hypothetical protein
RCC138_18g82630	hypothetical protein
### OG0008748
RCC138_18g82650	hypothetical protein
CCMP1205_18p82420	hypothetical protein
### OG0008749
CCMP1205_18p82790	hypothetical protein
RCC138_18g83020	hypothetical protein
### OG0008750
RCC138_19g83440	hypothetical protein
CCMP1205_19p83200	hypothetical protein
### OG0008751
RCC138_19g83520	hypothetical protein
CCMP1205_19p83280	hypothetical protein
### OG0008752
RCC138_19g83650	hypothetical protein
CCMP1205_19p83410	hypothetical protein
### OG0008753
CCMP1205_19p83420	hypothetical protein
RCC138_19g83660	hypothetical protein
### OG0008754
CCMP1205_19p83500	hypothetical protein
RCC138_19g83740	hypothetical protein
### OG0008755
RCC138_19g83750	oxygenase-like protein
CCMP1205_19p83510	oxygenase-like protein
### OG0008756
CCMP1205_19p83640	hypothetical protein
RCC138_19g83880	hypothetical protein
### OG0008757
RCC138_19g83920	hypothetical protein
CCMP1205_19p83680	hypothetical protein
### OG0008758
RCC138_19g83980	hypothetical protein
CCMP1205_19p83740	hypothetical protein
### OG0008759
CCMP1205_19p83960	RNA polymerase Rpc34
RCC138_19g84210	RNA polymerase Rpc34
### OG0008760
CCMP1205_19p83990	hypothetical protein
RCC138_19g84250	hypothetical protein
### OG0008761
CCMP1205_19p84010	hypothetical protein
RCC138_19g84270	hypothetical protein
### OG0008762
CCMP1205_19p84150	hypothetical protein
RCC138_19g84460	hypothetical protein
### OG0008763
CCMP1205_19p84410	hypothetical protein
RCC138_19g84720	hypothetical protein
### OG0008764
CCMP1205_20p84810	putative peroxisomal membrane protein
RCC138_20g85140	putative peroxisomal membrane protein
### OG0008765
RCC138_20g85150	glutathione peroxidase
CCMP1205_20p84820	glutathione peroxidase
### OG0008766
RCC138_20g85190	DUF4838 domain-containing protein
CCMP1205_20p84860	DUF4838 domain-containing protein
### OG0008767
RCC138_20g85570	hypothetical protein
CCMP1205_20p85240	hypothetical protein
### OG0008768
RCC138_20g85910	hypothetical protein
CCMP1205_20p85580	hypothetical protein
### OG0008769
RCC138_20g86010	hypothetical protein
CCMP1205_20p85680	hypothetical protein
### OG0008770
CCMP1205_20p85690	hypothetical protein
RCC138_20g86020	hypothetical protein
### OG0008771
CCMP1205_20p85700	hypothetical protein
RCC138_20g86030	hypothetical protein
### OG0008772
CCMP1205_20p85710	hypothetical protein
RCC138_20g86040	hypothetical protein
### OG0008773
CCMP1205_20p85730	hypothetical protein
RCC138_20g86060	hypothetical protein
### OG0008852
CCMP1205_01p01750	hypothetical protein
### OG0008853
CCMP1205_01p02650	hypothetical protein
### OG0008854
CCMP1205_01p06390	hypothetical protein
### OG0008855
CCMP1205_02p11640	hypothetical protein
### OG0008856
CCMP1205_03p27000	AMP-dependent synthetase/ligase
### OG0008857
CCMP1205_04p27580	protein kinase
### OG0008858
CCMP1205_05p36770	cobalamin synthesis protein
### OG0008859
CCMP1205_06p45890	hypothetical protein
### OG0008860
CCMP1205_07p46930	hypothetical protein
### OG0008861
CCMP1205_08p53270	hypothetical protein
### OG0008862
CCMP1205_08p53400	pre-mRNA splicing factor
### OG0008863
CCMP1205_13p69470	hypothetical protein
### OG0008864
CCMP1205_13p70820	hypothetical protein
### OG0008865
CCMP1205_14p71240	hypothetical protein
### OG0008866
CCMP1205_14p72030	hypothetical protein
### OG0008867
CCMP1205_14p72260	hypothetical protein
### OG0008868
CCMP1205_20p85960	hypothetical protein
### OG0008934
RCC138_01g01640	hypothetical protein
### OG0008935
RCC138_01g02360	hypothetical protein
### OG0008936
RCC138_01g08950	hypothetical protein
### OG0008937
RCC138_02g15220	hypothetical protein
### OG0008938
RCC138_04g30510	hypothetical protein
### OG0008939
RCC138_07g47400	hypothetical protein
### OG0008940
RCC138_08g51730	hypothetical protein
### OG0008941
RCC138_08g51880	asparagine synthetase domain-containing protein
### OG0008942
RCC138_09g57410	hypothetical protein
### OG0008943
RCC138_12g66370	hypothetical protein
### OG0008944
RCC138_13g69670	hypothetical protein
### OG0008945
RCC138_13g71020	hypothetical protein
### OG0008946
RCC138_14g73430	hypothetical protein
### OG0008947
RCC138_14g73560	hypothetical protein
### OG0008948
RCC138_15g75650	hypothetical protein
### OG0008949
RCC138_20g86290	hypothetical protein

## Sheet: Supplementary file S2
Supplementary_file S2. List of protein orthogroups specific to C. roscoffensis strain RCC1871, RCC2335, or CCMP1998.
### OG0000000
RCC1871_13g74930	putative ankyrin repeat protein
RCC1871_08g56030	putative ankyrin repeat protein
RCC1871_17g84980	putative ankyrin repeat protein
RCC1871_04g29400	putative ankyrin repeat protein
RCC1871_06g40640	hypothetical protein
RCC1871_14g76930	putative ankyrin repeat protein
RCC1871_06g40650	ankyrin repeat protein
RCC1871_08g51930	putative ankyrin repeat protein
RCC1871_04g32790	ANK_REP_REGION domain-containing protein
RCC1871_01g09360	NK_REP_REGION domain-containing protein
CCMP1998_12g71750	ankyrin repeat-containing protein
RCC1871_08g52590	putative ankyrin repeat protein
RCC1871_05g39080	ANK_REP_REGION domain-containing protein
RCC1871_04g33120	ANK_REP_REGION domain-containing protein
RCC1871_10g62720	putative ankyrin repeat protein
RCC1871_10g61480	putative ankyrin repeat protein
RCC1871_08g52600	putative ankyrin repeat protein
RCC1871_14g77110	putative ankyrin repeat protein
RCC1871_13g74730	putative ankyrin repeat protein
RCC1871_05g39090	ANK_REP_REGION domain-containing protein
RCC1871_08g52100	putative ankyrin repeat protein
RCC1871_17g85800	hypothetical protein
RCC1871_13g75090	putative ankyrin repeat protein
RCC1871_10g61490	putative ankyrin repeat protein
RCC1871_12g71540	putative ankyrin repeat protein
RCC1871_12g70470	putative ankyrin repeat protein
RCC1871_16g83750	putative ankyrin repeat protein
RCC1871_10g64530	putative ankyrin repeat protein
RCC1871_09g57480	putative ankyrin repeat protein
RCC1871_06g43280	hypothetical protein
RCC1871_09g57470	putative ankyrin repeat protein
RCC1871_09g57360	hypothetical protein
RCC1871_12g71520	putative ankyrin repeat protein
RCC1871_13g74940	putative ankyrin repeat protein
RCC1871_03g20450	ankyrin repeat domain-containing protein
RCC1871_08g56040	retrovirus-related Pol polyprotein
RCC1871_16g83890	putative ankyrin repeat protein
RCC1871_14g76940	putative ankyrin repeat protein
RCC1871_14g76920	putative ankyrin repeat protein
RCC1871_12g70600	putative ankyrin repeat protein
RCC1871_08g51950	putative ankyrin repeat protein
RCC1871_08g51940	putative ankyrin repeat protein
RCC1871_06g42200	hypothetical protein
RCC1871_14g76060	putative ankyrin repeat protein
RCC1871_12g72000	hypothetical protein
RCC1871_08g55290	putative ankyrin repeat protein
RCC1871_08g51960	putative ankyrin repeat protein
RCC1871_09g60180	putative ankyrin repeat protein
RCC1871_10g61500	putative ankyrin repeat protein
RCC1871_09g60170	putative ankyrin repeat protein
RCC1871_08g54420	hypothetical protein
RCC1871_09g60190	putative ankyrin repeat protein
RCC1871_13g74740	putative ankyrin repeat protein
RCC1871_14g76010	hypothetical protein
RCC1871_03g21270	putative ankyrin repeat protein
RCC1871_12g71300	hypothetical protein
RCC1871_05g35760	hypothetical protein
RCC1871_05g36600	hypothetical protein
RCC1871_05g34550	hypothetical protein
RCC1871_05g34540	hypothetical protein
RCC1871_15g79470	putative ankyrin repeat protein
RCC1871_12g71990	putative ankyrin repeat protein
RCC1871_12g71530	hypothetical protein
RCC1871_06g43310	hypothetical protein
RCC1871_10g64540	hypothetical protein
RCC1871_06g44250	putative ankyrin repeat protein
RCC1871_10g64550	hypothetical protein
RCC1871_08g55280	putative ankyrin repeat protein
RCC1871_02g16360	putative ankyrin repeat protein
RCC1871_08g51840	hypothetical protein
RCC1871_09g57370	putative ankyrin repeat protein
RCC1871_09g57460	putative ankyrin repeat protein
RCC1871_15g80580	putative ankyrin repeat protein
RCC1871_12g69950	putative ankyrin repeat protein
RCC1871_19g88720	putative ankyrin repeat protein
RCC1871_06g44940	putative ankyrin repeat protein
RCC1871_08g52520	hypothetical protein
RCC1871_19g88750	hypothetical protein
RCC1871_12g70460	hypothetical protein
RCC1871_15g81450	hypothetical protein
RCC1871_08g52610	putative ankyrin repeat protein
RCC1871_09g57380	putative ankyrin repeat protein
RCC1871_15g80570	putative ankyrin repeat protein
RCC1871_15g81440	putative ankyrin repeat protein
RCC1871_02g16820	ankyrin repeat protein
RCC1871_08g51820	putative ankyrin repeat protein
RCC1871_03g22070	putative ankyrin repeat protein
RCC1871_12g70440	hypothetical protein
RCC1871_12g70450	putative ankyrin repeat protein
RCC1871_09g59410	putative ankyrin repeat protein
RCC1871_01g00430	hypothetical protein
RCC1871_02g18020	putative ankyrin repeat protein
RCC1871_01g01480	putative ankyrin repeat protein
RCC1871_01g02340	hypothetical protein
RCC1871_12g69960	putative ankyrin repeat protein
RCC1871_03g22080	putative ankyrin repeat protein
RCC1871_16g82220	hypothetical protein
RCC1871_06g44960	putative ankyrin repeat protein
RCC1871_12g71500	putative ankyrin repeat protein
RCC2335_08g54010	putative ankyrin repeat protein
RCC1871_02g18010	hypothetical protein
RCC1871_08g55300	hypothetical protein
RCC1871_01g03870	putative ankyrin repeat protein
RCC1871_13g74260	putative ankyrin repeat protein
RCC1871_06g43850	putative ankyrin repeat protein
RCC1871_13g74250	hypothetical protein
RCC1871_08g52510	putative ankyrin repeat protein
RCC1871_01g09370	ankyrin repeat domain-containing protein
RCC1871_19g88710	putative ankyrin repeat protein
CCMP1998_17g85750	ankyrin repeat-containing protein
RCC1871_01g09380	NK_REP_REGION domain-containing protein
RCC1871_08g55130	putative ankyrin repeat protein
RCC1871_08g51830	putative ankyrin repeat protein
RCC1871_13g75290	putative ankyrin repeat protein
RCC1871_08g52530	hypothetical protein
RCC1871_15g79450	ANK_REP_REGION domain-containing protein
RCC1871_17g85770	putative ankyrin repeat protein
RCC1871_11g66220	hypothetical protein
RCC1871_13g75100	putative ankyrin repeat protein
RCC1871_15g79460	hypothetical protein
RCC1871_01g02330	putative ankyrin repeat protein
RCC1871_05g39100	ANK_REP_REGION domain-containing protein
RCC1871_09g60160	putative ankyrin repeat protein
RCC1871_06g43300	hypothetical protein
RCC1871_12g71490	putative ankyrin repeat protein
RCC1871_14g76900	putative ankyrin repeat protein
RCC1871_17g85790	hypothetical protein
RCC1871_03g24590	reverse transcriptase domain-containing protein
RCC1871_14g76070	hypothetical protein
RCC1871_09g60150	hypothetical protein
RCC1871_14g76000	hypothetical protein
RCC1871_07g48580	putative ankyrin repeat protein
RCC1871_13g75280	putative ankyrin repeat protein
RCC1871_06g45130	putative ankyrin repeat protein
### OG0000001
RCC2335_09g59510	hypothetical protein
RCC2335_11g66100	putative ankyrin repeat protein
RCC2335_04g29510	hypothetical protein
RCC2335_09g55530	putative ankyrin repeat protein
CCMP1998_14g77070	ankyrin repeat-containing protein
RCC2335_08g53810	hypothetical protein
CCMP1998_16g83860	ankyrin repeat-containing protein
RCC2335_09g58750	putative ankyrin repeat protein
RCC2335_01g00440	ankyrin repeat protein
RCC2335_09g55310	putative ankyrin repeat protein
RCC2335_04g29500	Rpc34 subunit of RNA polymerase
RCC2335_04g27560	hypothetical protein
RCC2335_15g79420	ankyrin repeat domain-containing protein
RCC2335_16g83520	putative ankyrin repeat protein
RCC2335_06g39360	hypothetical protein
RCC2335_06g42510	putative ankyrin repeat protein
RCC2335_09g57880	putative ankyrin repeat protein
RCC2335_14g76980	hypothetical protein
RCC2335_16g83690	ANK_REP_REGION domain-containing protein
RCC2335_10g60970	ankyrin repeat domain-containing protein
RCC2335_09g55410	ankyrin repeat domain-containing protein
RCC2335_10g60980	putative ankyrin repeat protein
RCC2335_09g56030	hypothetical protein
RCC2335_13g75190	putative ankyrin repeat protein
RCC2335_03g26160	ankyrin repeat domain-containing protein
RCC2335_09g55320	ANK_REP_REGION domain-containing protein
RCC2335_13g75400	putative ankyrin repeat protein
RCC2335_10g60890	putative ankyrin repeat protein
CCMP1998_16g83710	ankyrin repeat-containing protein
RCC2335_04g32010	ANK_REP_REGION domain-containing protein
RCC2335_02g19520	hypothetical protein
RCC2335_05g37460	hypothetical protein
RCC2335_18g86960	putative ankyrin repeat protein
RCC2335_14g76120	hypothetical protein
RCC2335_06g41990	hypothetical protein
RCC2335_01g09410	ankyrin repeat domain-containing protein
RCC2335_01g00430	ankyrin repeat protein
RCC2335_13g75390	hypothetical protein
CCMP1998_15g79540	ankyrin repeat-containing protein
RCC2335_08g53980	hypothetical protein
RCC2335_13g74840	putative ankyrin repeat protein
RCC2335_05g37450	ankyrin repeat domain-containing protein
RCC2335_04g28690	hypothetical protein
RCC2335_13g75410	ankyrin repeat domain-containing protein
RCC2335_17g85560	hypothetical protein
RCC2335_02g16820	ankyrin repeat protein
RCC2335_15g79430	putative ankyrin repeat protein
RCC2335_05g36980	ankyrin repeat protein
RCC2335_14g77180	ankyrin repeat domain-containing protein
RCC2335_01g09400	NK_REP_REGION domain-containing protein
RCC2335_06g43800	ankyrin repeat domain-containing protein
RCC2335_01g02360	Rpc34 subunit of RNA polymerase
RCC2335_05g36970	hypothetical protein
RCC2335_05g36750	ankyrin repeat domain-containing protein
RCC2335_08g53970	ANK_REP_REGION domain-containing protein
RCC2335_04g29480	hypothetical protein
RCC2335_08g50970	putative ankyrin repeat protein
RCC2335_06g43640	hypothetical protein
RCC2335_05g36990	hypothetical protein
RCC2335_05g36960	ankyrin repeat domain-containing protein
RCC1871_03g24670	hypothetical protein
RCC2335_06g43610	putative ankyrin repeat protein
RCC2335_17g85580	ankyrin repeat domain-containing protein
RCC2335_11g64950	ankyrin repeat domain-containing protein
RCC2335_09g56090	hypothetical protein
RCC2335_06g42900	putative ankyrin repeat protein
RCC2335_14g76170	putative ankyrin repeat protein
RCC2335_06g42010	hypothetical protein
RCC2335_09g58600	putative ankyrin repeat protein
RCC2335_08g53990	ANK_REP_REGION domain-containing protein
RCC2335_13g75050	putative ankyrin repeat protein
RCC2335_08g54500	putative ankyrin repeat protein
RCC2335_16g82030	hypothetical protein
RCC2335_08g50450	hypothetical protein
RCC2335_10g63660	ankyrin repeat domain-containing protein
RCC2335_03g23650	Rpc34 subunit of RNA polymerase
RCC2335_03g23640	Rpc34 subunit of RNA polymerase
RCC2335_05g36830	ANK_REP_REGION domain-containing protein
RCC2335_15g80540	putative ankyrin repeat protein
RCC2335_10g63650	ankyrin repeat domain-containing protein
CCMP1998_06g44000	ankyrin repeat-containing protein
RCC2335_03g21990	hypothetical protein
RCC2335_02g17860	ANK_REP_REGION domain-containing protein
### OG0000002
CCMP1998_04g33970	ankyrin repeat-containing protein
CCMP1998_05g39840	ankyrin repeat-containing protein
CCMP1998_17g85720	ankyrin repeat-containing protein
CCMP1998_02g18110	ankyrin repeat-containing protein
CCMP1998_02g17020	ankyrin repeat-containing protein
CCMP1998_05g39820	ankyrin repeat-containing protein
CCMP1998_08g52400	ankyrin repeat-containing protein
CCMP1998_12g71710	ankyrin repeat-containing protein
CCMP1998_05g37290	ankyrin repeat-containing protein
CCMP1998_14g76230	ankyrin repeat-containing protein
CCMP1998_13g75270	ankyrin repeat-containing protein
CCMP1998_04g31430	ankyrin repeat-containing protein
CCMP1998_19g89420	ankyrin repeat domain-containing protein
CCMP1998_07g49760	ankyrin repeat-containing protein
CCMP1998_12g70690	ankyrin repeat-containing protein
CCMP1998_08g55550	ankyrin repeat-containing protein
CCMP1998_13g74910	ankyrin repeat-containing protein
CCMP1998_12g71720	ankyrin repeat-containing protein
CCMP1998_15g79530	ankyrin repeat-containing protein
CCMP1998_03g26640	ankyrin repeat-containing protein
CCMP1998_09g57680	ankyrin repeat-containing protein
CCMP1998_05g37270	ankyrin repeat-containing protein
CCMP1998_12g70210	ankyrin repeat-containing protein
CCMP1998_12g70680	ankyrin repeat-containing protein
CCMP1998_13g74440	ankyrin repeat-containing protein
RCC2335_13g74380	putative ankyrin repeat protein
CCMP1998_08g56300	ankyrin repeat-containing protein
CCMP1998_06g44520	ankyrin repeat-containing protein
CCMP1998_04g29730	ankyrin repeat-containing protein
CCMP1998_12g70200	ankyrin repeat-containing protein
CCMP1998_05g35370	ankyrin repeat-containing protein
CCMP1998_08g54650	ankyrin repeat-containing protein
CCMP1998_07g49730	ankyrin repeat-containing protein
CCMP1998_02g19730	ankyrin repeat-containing protein
CCMP1998_05g39830	ankyrin repeat-containing protein
CCMP1998_09g60490	ankyrin repeat-containing protein
CCMP1998_03g27230	ankyrin repeat-containing protein
CCMP1998_09g60460	ankyrin repeat-containing protein
CCMP1998_13g75460	ankyrin repeat-containing protein
CCMP1998_01g09460	ankyrin repeat-containing protein
CCMP1998_13g75450	ankyrin repeat-containing protein
CCMP1998_09g57760	ankyrin repeat-containing protein
CCMP1998_08g52800	ankyrin repeat-containing protein
CCMP1998_14g76180	ankyrin repeat-containing protein
CCMP1998_12g71540	ankyrin repeat-containing protein
CCMP1998_03g24830	hypothetical protein
CCMP1998_04g31440	ankyrin repeat-containing protein
CCMP1998_06g44910	ankyrin repeat-containing protein
CCMP1998_15g80680	ankyrin repeat-containing protein
CCMP1998_12g70910	ankyrin repeat-containing protein
CCMP1998_13g75130	ankyrin repeat-containing protein
CCMP1998_10g62910	ankyrin repeat-containing protein
CCMP1998_06g45650	ankyrin repeat-containing protein
CCMP1998_08g52860	ankyrin repeat-containing protein
CCMP1998_12g72240	ankyrin repeat-containing protein
CCMP1998_01g09470	ankyrin repeat-containing protein
CCMP1998_09g57770	ankyrin repeat-containing protein
CCMP1998_08g52280	ankyrin repeat-containing protein
CCMP1998_12g70830	ankyrin repeat-containing protein
CCMP1998_06g45620	ankyrin repeat-containing protein
CCMP1998_12g70700	ankyrin repeat-containing protein
CCMP1998_12g71730	ankyrin repeat-containing protein
CCMP1998_06g41380	ankyrin repeat-containing protein
CCMP1998_05g36470	ankyrin repeat-containing protein
CCMP1998_13g75470	ankyrin repeat-containing protein
CCMP1998_09g60470	ankyrin repeat-containing protein
CCMP1998_18g86990	hypothetical protein
CCMP1998_06g45810	ankyrin repeat-containing protein
CCMP1998_14g77260	ankyrin repeat-containing protein
CCMP1998_16g82240	hypothetical protein
CCMP1998_08g52190	ankyrin repeat-containing protein
CCMP1998_05g37300	ankyrin repeat-containing protein
CCMP1998_08g55400	ankyrin repeat-containing protein
CCMP1998_10g61760	ankyrin repeat-containing protein
CCMP1998_09g60480	ankyrin repeat-containing protein
CCMP1998_18g87010	hypothetical protein
CCMP1998_01g02350	ankyrin repeat-containing protein
CCMP1998_06g44020	ankyrin repeat-containing protein
### OG0000006
RCC1871_09g59430	hypothetical protein
RCC1871_07g48630	hypothetical protein
RCC1871_11g66190	putative ankyrin repeat protein
RCC1871_03g22920	putative ankyrin repeat protein
RCC1871_13g75210	hypothetical protein
RCC1871_12g69630	hypothetical protein
RCC1871_13g73380	putative ankyrin repeat protein
RCC1871_08g55560	hypothetical protein
RCC1871_07g48620	hypothetical protein
RCC1871_14g77940	putative ankyrin repeat protein
RCC1871_14g77950	putative ankyrin repeat protein
RCC1871_14g77930	putative ankyrin repeat protein
RCC1871_06g45280	putative ankyrin repeat protein
RCC1871_04g33690	hypothetical protein
RCC1871_11g66200	hypothetical protein
RCC1871_07g47670	hypothetical protein
RCC1871_13g74390	putative ankyrin repeat protein
RCC1871_14g77920	hypothetical protein
RCC1871_06g45330	ankyrin repeat protein
RCC1871_04g33700	ankyrin repeat protein
RCC1871_06g44920	hypothetical protein
RCC1871_17g84970	hypothetical protein
RCC1871_04g30830	hypothetical protein
RCC1871_07g47660	putative ankyrin repeat protein
RCC1871_12g69600	hypothetical protein
RCC1871_13g74380	putative ankyrin repeat protein
RCC1871_12g69940	hypothetical protein
RCC1871_12g69590	hypothetical protein
RCC1871_06g45320	hypothetical protein
RCC1871_06g45000	hypothetical protein
RCC1871_12g69610	hypothetical protein
RCC1871_08g55570	hypothetical protein
RCC1871_02g15330	putative ankyrin repeat protein
RCC1871_07g48610	hypothetical protein
RCC1871_03g22470	hypothetical protein
RCC1871_01g00440	putative ankyrin repeat protein
RCC1871_03g23940	ankyrin repeat protein
### OG0000007
RCC1871_11g65730	guanylate cyclase
RCC1871_16g82550	guanylate cyclase
RCC1871_11g65750	guanylate cyclase
RCC1871_11g65740	guanylate cyclase
RCC1871_03g18890	guanylate cyclase
RCC1871_18g86580	guanylate cyclase
RCC1871_18g86570	guanylate cyclase
RCC1871_05g39130	guanylate cyclase
RCC1871_12g71380	guanylate cyclase
RCC1871_06g40210	guanylate cyclase
RCC1871_03g18920	guanylate cyclase
RCC1871_12g71370	guanylate cyclase
RCC1871_13g75220	guanylate cyclase
RCC1871_12g71360	guanylate cyclase
RCC1871_07g49430	guanylate cyclase
RCC1871_07g49440	guanylate cyclase
CCMP1998_04g28170	hypothetical protein
RCC1871_03g18910	guanylate cyclase
RCC1871_18g86610	guanylate cyclase
RCC1871_13g74450	guanylate cyclase
RCC1871_05g35160	guanylate cyclase
RCC1871_18g86560	guanylate cyclase
RCC1871_18g86590	guanylate cyclase
RCC1871_03g18880	guanylate cyclase
RCC1871_05g35140	guanylate cyclase
RCC1871_05g35150	guanylate cyclase
RCC1871_03g18900	guanylate cyclase
RCC1871_05g35120	guanylate cyclase
RCC1871_12g71340	guanylate cyclase
RCC1871_11g66290	guanylate cyclase
RCC1871_12g71350	guanylate cyclase
RCC1871_18g86600	guanylate cyclase
### OG0000010
CCMP1998_04g29690	AP2-like ethylene-responsive transcription factor
RCC1871_08g52680	MPN domain-containing protein
RCC1871_05g38790	AP2-like ethylene-responsive transcription factor
RCC1871_13g72780	AP2-like ethylene-responsive transcription factor
RCC1871_08g52670	AP2-like ethylene-responsive transcription factor
RCC1871_02g15980	AP2-like ethylene-responsive transcription factor
RCC2335_02g17470	AP2-like ethylene-responsive transcription factor
CCMP1998_08g52920	AP2-like ethylene-responsive transcription factor
RCC1871_08g51600	2-amino-3-ketobutyrate coenzyme A ligase
RCC2335_13g72960	hypothetical protein
RCC2335_03g26050	AP2-like ethylene-responsive transcription factor
RCC1871_03g20410	AP2-like ethylene-responsive transcription factor
RCC1871_06g40200	AP2-like ethylene-responsive transcription factor
CCMP1998_08g52910	AP2-like ethylene-responsive transcription factor
CCMP1998_04g33870	AP2-like ethylene-responsive transcription factor
RCC1871_03g23630	2-amino-3-ketobutyrate coenzyme A ligase
RCC2335_03g21950	AP2-like ethylene-responsive transcription factor
RCC2335_06g38910	AP2-like ethylene-responsive transcription factor
RCC1871_03g24550	AP2-like ethylene-responsive transcription factor
RCC1871_13g72790	hypothetical protein
RCC1871_08g52660	AP2-like ethylene-responsive transcription factor
RCC1871_12g70350	AP2-like ethylene-responsive transcription factor
CCMP1998_04g31120	AP2-like ethylene-responsive transcription factor
RCC2335_09g56140	AP2-like ethylene-responsive transcription factor
CCMP1998_13g73020	AP2-like ethylene-responsive transcription factor
CCMP1998_02g17680	AP2-like ethylene-responsive transcription factor
### OG0000014
CCMP1998_19g88300	guanylate cyclase
CCMP1998_12g71590	guanylate cyclase
CCMP1998_04g28140	guanylate cyclase
CCMP1998_04g28150	guanylate cyclase
CCMP1998_13g74620	guanylate cyclase
CCMP1998_13g74630	guanylate cyclase
CCMP1998_16g82560	guanylate cyclase
CCMP1998_07g49880	adenylate/guanylate cyclase
CCMP1998_11g66490	guanylate cyclase
CCMP1998_19g88310	guanylate cyclase
RCC1871_18g86620	guanylate cyclase
CCMP1998_05g35880	guanylate cyclase
CCMP1998_04g28160	guanylate cyclase
CCMP1998_19g88280	guanylate cyclase
CCMP1998_04g33850	hypothetical protein
CCMP1998_19g88290	guanylate cyclase
CCMP1998_04g28180	guanylate cyclase
CCMP1998_05g39870	guanylate cyclase
CCMP1998_11g65950	guanylate cyclase
CCMP1998_11g65940	guanylate cyclase
CCMP1998_11g65930	guanylate cyclase
CCMP1998_12g71580	hypothetical protein
CCMP1998_13g75390	guanylate cyclase
CCMP1998_04g33860	guanylate cyclase
### OG0000017
CCMP1998_04g28570	hypothetical protein
CCMP1998_01g01820	hypothetical protein
CCMP1998_02g17480	hypothetical protein
CCMP1998_04g32200	hypothetical protein
RCC2335_14g77970	hypothetical protein
RCC2335_07g49270	hypothetical protein
RCC2335_15g80770	hypothetical protein
RCC2335_01g06670	hypothetical protein
CCMP1998_10g64720	hypothetical protein
RCC2335_14g76050	hypothetical protein
CCMP1998_12g69880	hypothetical protein
RCC2335_05g37720	hypothetical protein
RCC2335_03g24400	hypothetical protein
RCC2335_04g32280	hypothetical protein
RCC2335_14g77050	hypothetical protein
RCC2335_06g43210	hypothetical protein
RCC2335_07g46950	hypothetical protein
RCC2335_05g36110	hypothetical protein
CCMP1998_09g56590	hypothetical protein
CCMP1998_14g78050	hypothetical protein
CCMP1998_06g41080	hypothetical protein
### OG0000018
RCC2335_03g20460	guanylate cyclase
RCC2335_19g88310	guanylate cyclase
RCC2335_12g69170	guanylate cyclase
RCC2335_13g74550	guanylate cyclase
RCC2335_12g69150	guanylate cyclase
RCC2335_03g26040	guanylate cyclase
RCC2335_19g88280	guanylate cyclase
RCC2335_04g28110	guanylate cyclase
RCC2335_19g88300	guanylate cyclase
RCC2335_06g38920	guanylate cyclase
RCC2335_07g47570	guanylate cyclase
RCC2335_16g82350	guanylate cyclase
RCC2335_08g53850	guanylate cyclase
RCC2335_13g75320	guanylate cyclase
RCC2335_03g20450	guanylate cyclase
RCC2335_12g69740	guanylate cyclase
RCC2335_13g74560	guanylate cyclase
RCC2335_04g32040	guanylate cyclase
RCC2335_19g88290	guanylate cyclase
RCC2335_03g20470	guanylate cyclase
RCC2335_12g69160	guanylate cyclase
### OG0000025
CCMP1998_06g45220	hypothetical protein
CCMP1998_09g56600	hypothetical protein
CCMP1998_02g11740	hypothetical protein
CCMP1998_05g35800	hypothetical protein
CCMP1998_05g40070	hypothetical protein
CCMP1998_14g78040	MULE transposase domain-containing protein
CCMP1998_02g18080	hypothetical protein
CCMP1998_12g69870	hypothetical protein
CCMP1998_07g49210	MULE transposase domain-containing protein
CCMP1998_04g32550	hypothetical protein
CCMP1998_03g23790	MULE transposase domain-containing protein
CCMP1998_11g66590	hypothetical protein
CCMP1998_08g55290	MULE transposase domain-containing protein
CCMP1998_05g38600	MULE transposase domain-containing protein
CCMP1998_10g64730	MULE transposase domain-containing protein
CCMP1998_05g35810	MULE transposase domain-containing protein
CCMP1998_14g76110	MULE transposase domain-containing protein
CCMP1998_05g37530	MULE transposase domain-containing protein
CCMP1998_06g46100	hypothetical protein
### OG0000028
RCC2335_07g47390	JmjC domain-containing protein
CCMP1998_03g27090	JmjC domain-containing protein
RCC2335_08g50590	JmjC domain-containing protein
CCMP1998_09g59160	JmjC domain-containing protein
RCC2335_10g62270	JmjC domain-containing protein
RCC2335_10g62360	hypothetical protein
CCMP1998_07g49630	JmjC domain-containing protein
CCMP1998_03g27140	JmjC domain-containing protein
CCMP1998_03g27420	JmjC domain-containing protein
RCC2335_10g62370	JmjC domain-containing protein
CCMP1998_09g59080	JmjC domain-containing protein
CCMP1998_02g12090	JmjC domain-containing protein
RCC2335_07g47370	JmjC domain-containing protein
RCC2335_08g50570	JmjC domain-containing protein
RCC2335_08g50530	JmjC domain-containing protein
RCC1871_09g58770	JmjC domain-containing protein
CCMP1998_03g27120	JmjC domain-containing protein
RCC2335_08g50550	JmjC domain-containing protein
### OG0000032
RCC2335_06g44090	hypothetical protein
RCC2335_06g44060	hypothetical protein
RCC1871_02g16700	hypothetical protein
CCMP1998_07g51510	hypothetical protein
CCMP1998_06g42650	hypothetical protein
RCC1871_07g51040	hypothetical protein
RCC1871_06g41930	hypothetical protein
RCC2335_06g40640	hypothetical protein
RCC1871_07g51030	hypothetical protein
CCMP1998_07g51490	hypothetical protein
RCC2335_06g44080	hypothetical protein
CCMP1998_07g51500	hypothetical protein
CCMP1998_07g51470	hypothetical protein
RCC2335_06g44070	hypothetical protein
CCMP1998_07g51480	hypothetical protein
RCC2335_06g44100	hypothetical protein
### OG0000044
CCMP1998_02g12120	JmjC domain-containing protein
RCC2335_08g50600	JmjC domain-containing protein
RCC2335_10g62310	JmjC domain-containing protein
RCC1871_07g49210	JmjC domain-containing protein
RCC2335_07g47330	JmjC domain-containing protein
RCC2335_08g50710	JmjC domain-containing protein
CCMP1998_03g26460	JmjC domain-containing protein
RCC2335_08g50610	JmjC domain-containing protein
RCC2335_07g47340	JmjC domain-containing protein
RCC2335_10g62410	JmjC domain-containing protein
RCC2335_02g11930	JmjC domain-containing protein
RCC2335_08g51150	JmjC domain-containing protein
CCMP1998_03g26950	JmjC domain-containing protein
RCC2335_08g50250	JmjC domain-containing protein
### OG0000053
RCC1871_04g32350	hypothetical protein
RCC1871_04g32340	hypothetical protein
RCC2335_12g70070	MPN domain-containing protein
CCMP1998_11g66720	MPN domain-containing protein
CCMP1998_15g81520	MPN domain-containing protein
RCC1871_06g45050	MPN domain-containing protein
RCC1871_15g81490	MPN domain-containing protein
RCC1871_15g81500	MPN domain-containing protein
RCC1871_11g66510	MPN domain-containing protein
RCC2335_18g86350	MPN domain-containing protein
RCC2335_08g51750	hypothetical protein
RCC1871_01g05800	MPN domain-containing protein
RCC1871_15g81480	MPN domain-containing protein
### OG0000054
RCC1871_04g33620	JmjC domain-containing protein
RCC1871_10g62520	JmjC domain-containing protein
RCC1871_07g49090	hypothetical protein
RCC1871_09g58890	JmjC domain-containing protein
RCC1871_07g49110	JmjC domain-containing protein
RCC1871_07g49080	JmjC domain-containing protein
RCC1871_09g58870	JmjC domain-containing protein
RCC1871_07g49170	JmjC domain-containing protein
RCC1871_07g49150	JmjC domain-containing protein
RCC1871_07g49120	hypothetical protein
RCC1871_04g33310	JmjC domain-containing protein
RCC1871_07g49270	JmjC domain-containing protein
RCC1871_07g49040	JmjC domain-containing protein
### OG0000060
CCMP1998_03g24270	ankyrin repeat-containing protein
CCMP1998_03g24230	ankyrin repeat-containing protein
CCMP1998_01g08890	ankyrin repeat-containing protein
CCMP1998_03g24240	ankyrin repeat-containing protein
CCMP1998_11g66840	ankyrin repeat-containing protein
CCMP1998_03g24250	ankyrin repeat-containing protein
CCMP1998_01g03160	ankyrin repeat-containing protein
RCC2335_05g36540	hypothetical protein
CCMP1998_02g12940	ankyrin repeat-containing protein
CCMP1998_03g24220	ankyrin repeat-containing protein
CCMP1998_05g36100	ankyrin repeat-containing protein
CCMP1998_03g24260	ankyrin repeat-containing protein
### OG0000072
RCC1871_05g34740	hypothetical protein
RCC1871_05g34750	hypothetical protein
RCC1871_05g34770	hypothetical protein
RCC1871_05g34730	hypothetical protein
CCMP1998_05g35540	hypothetical protein
RCC1871_05g34720	hypothetical protein
CCMP1998_01g11010	hypothetical protein
RCC2335_01g10860	hypothetical protein
RCC1871_05g34760	hypothetical protein
RCC2335_04g27720	hypothetical protein
RCC1871_05g34710	hypothetical protein
### OG0000073
RCC2335_04g28000	hypothetical protein
RCC1871_05g34890	hypothetical protein
RCC2335_04g27880	hypothetical protein
RCC1871_05g35000	hypothetical protein
RCC2335_04g27850	hypothetical protein
RCC1871_05g34980	hypothetical protein
RCC2335_04g27990	hypothetical protein
RCC1871_05g34920	hypothetical protein
RCC2335_04g27920	hypothetical protein
CCMP1998_05g35670	hypothetical protein
CCMP1998_05g35740	hypothetical protein
### OG0000074
RCC1871_11g67630	hypothetical protein
RCC1871_11g67640	Acyl_transf_3 domain-containing protein
RCC1871_15g81570	Acyl_transf_3 domain-containing protein
RCC2335_12g71190	hypothetical protein
CCMP1998_15g81580	Acyl_transf_3 domain-containing protein
RCC2335_18g86270	Acyl_transf_3 domain-containing protein
RCC1871_15g81560	Acyl_transf_3 domain-containing protein
RCC2335_12g71200	Acyl_transf_3 domain-containing protein
CCMP1998_11g67800	Acyl_transf_3 domain-containing protein
CCMP1998_11g67820	Acyl_transf_3 domain-containing protein
CCMP1998_11g67810	Acyl_transf_3 domain-containing protein
### OG0000133
RCC1871_07g49330	hypothetical protein
CCMP1998_09g59260	hypothetical protein
RCC2335_07g47440	hypothetical protein
RCC1871_09g58910	hypothetical protein
RCC2335_07g47450	hypothetical protein
RCC2335_07g47430	hypothetical protein
RCC1871_09g58920	hypothetical protein
RCC2335_07g47410	hypothetical protein
RCC2335_07g47420	hypothetical protein
RCC1871_07g49320	hypothetical protein
### OG0000151
RCC2335_07g47470	RWP-RK domain-containing protein
RCC1871_09g58900	RWP-RK domain-containing protein
CCMP1998_07g49770	hypothetical protein
RCC2335_02g11970	RWP-RK domain-containing protein
CCMP1998_09g59250	hypothetical protein
RCC1871_07g49310	hypothetical protein
RCC2335_10g62440	hypothetical protein
CCMP1998_07g49780	RWP-RK domain-containing protein
CCMP1998_02g12160	RWP-RK domain-containing protein
### OG0000152
RCC2335_03g20340	RRM domain-containing protein
RCC1871_10g62710	hypothetical protein
CCMP1998_10g62900	RRM domain-containing protein
CCMP1998_02g17030	RRM domain-containing protein
RCC1871_03g18770	RRM domain-containing protein
RCC2335_02g16830	hypothetical protein
RCC2335_07g49050	hypothetical protein
RCC2335_11g66090	hypothetical protein
CCMP1998_04g28030	RRM domain-containing protein
### OG0000153
CCMP1998_09g59040	hypothetical protein
RCC1871_09g58730	hypothetical protein
RCC1871_09g58750	hypothetical protein
RCC1871_05g34870	hypothetical protein
RCC1871_07g49260	hypothetical protein
CCMP1998_05g35650	hypothetical protein
RCC2335_04g27830	hypothetical protein
RCC1871_07g49220	hypothetical protein
CCMP1998_09g59020	hypothetical protein
### OG0000154
RCC1871_01g08810	ankyrin repeat protein
RCC1871_01g05050	putative ankyrin repeat protein
RCC1871_05g35390	ANK_REP_REGION domain-containing protein
RCC1871_05g35380	ankyrin repeat protein
RCC1871_04g30770	putative ankyrin repeat protein
RCC1871_01g03120	ankyrin repeat protein
RCC1871_02g11260	ankyrin repeat protein
RCC1871_04g30760	putative ankyrin repeat protein
RCC1871_11g66640	ANK_REP_REGION domain-containing protein
### OG0000202
CCMP1998_10g63090	hypothetical protein
CCMP1998_10g63130	hypothetical protein
CCMP1998_01g10130	hypothetical protein
RCC2335_01g10060	hypothetical protein
RCC1871_10g62940	hypothetical protein
RCC1871_03g25900	hypothetical protein
RCC1871_10g62900	hypothetical protein
RCC2335_11g66310	hypothetical protein
### OG0000204
RCC1871_02g14540	hypothetical protein
RCC1871_02g14550	hypothetical protein
RCC2335_02g16030	hypothetical protein
RCC1871_02g14530	hypothetical protein
CCMP1998_02g16230	hypothetical protein
CCMP1998_02g16250	hypothetical protein
CCMP1998_02g16240	hypothetical protein
RCC2335_02g16020	hypothetical protein
### OG0000205
RCC1871_07g49250	hypothetical protein
RCC2335_15g80700	hypothetical protein
RCC1871_15g80750	hypothetical protein
RCC2335_14g76340	hypothetical protein
RCC1871_14g76240	hypothetical protein
CCMP1998_15g80840	hypothetical protein
CCMP1998_14g76400	spermidine synthase
RCC1871_15g80760	hypothetical protein
### OG0000206
RCC2335_14g77170	hypothetical protein
RCC1871_14g77100	hypothetical protein
CCMP1998_16g83820	hypothetical protein
RCC2335_16g83650	hypothetical protein
RCC1871_16g83860	hypothetical protein
RCC1871_09g59790	hypothetical protein
CCMP1998_14g77250	hypothetical protein
RCC1871_06g42190	hypothetical protein
### OG0000263
RCC1871_01g09090	hypothetical protein
RCC2335_01g09120	hypothetical protein
RCC1871_09g58740	hypothetical protein
RCC1871_09g58760	methyltransferase
CCMP1998_01g09180	spermidine synthase
CCMP1998_09g59070	methyltransferase
RCC2335_10g62260	methyltransferase
### OG0000264
RCC2335_01g10030	G_PROTEIN_RECEP_F3_4 domain-containing protein
CCMP1998_01g10100	hypothetical protein
RCC1871_13g74520	gamma-aminobutyric acid type B receptor protein
CCMP1998_13g74700	gamma-aminobutyric acid type B receptor protein
RCC2335_13g74630	G_PROTEIN_RECEP_F3_4 domain-containing protein
CCMP1998_01g10090	gamma-aminobutyric acid type B receptor protein
RCC2335_01g10020	G_PROTEIN_RECEP_F3_4 domain-containing protein
### OG0000265
RCC2335_04g27840	protein arginine N-methyltransferase
RCC1871_07g49140	protein arginine N-methyltransferase
CCMP1998_02g12080	protein arginine N-methyltransferase
RCC1871_05g34880	protein arginine N-methyltransferase
CCMP1998_07g49720	protein arginine N-methyltransferase
RCC1871_07g49070	protein arginine N-methyltransferase
CCMP1998_05g35660	protein arginine N-methyltransferase
### OG0000266
CCMP1998_10g63870	hypothetical protein
CCMP1998_10g62020	hypothetical protein
CCMP1998_02g17770	hypothetical protein
RCC1871_10g64810	hypothetical protein
CCMP1998_04g27930	hypothetical protein
RCC1871_15g78800	hypothetical protein
RCC2335_03g20260	hypothetical protein
### OG0000268
CCMP1998_03g27070	JmjC domain-containing protein
CCMP1998_07g49680	JmjC domain-containing protein
CCMP1998_07g49600	JmjC domain-containing protein
CCMP1998_03g27060	JmjC domain-containing protein
CCMP1998_09g59200	JmjC domain-containing protein
CCMP1998_09g59210	JmjC domain-containing protein
CCMP1998_03g27080	JmjC domain-containing protein
### OG0000270
CCMP1998_03g27240	hypothetical protein
RCC1871_15g79830	hypothetical protein
RCC1871_04g33450	hypothetical protein
RCC1871_15g79820	hypothetical protein
RCC2335_08g50440	hypothetical protein
RCC2335_09g59600	hypothetical protein
CCMP1998_15g79910	hypothetical protein
### OG0000272
RCC2335_03g27050	ANK_REP_REGION domain-containing protein
CCMP1998_05g37280	hypothetical protein
RCC1871_01g09650	ANK_REP_REGION domain-containing protein
RCC2335_16g82020	hypothetical protein
RCC2335_18g86950	ANK_REP_REGION domain-containing protein
RCC2335_09g59520	putative ankyrin repeat protein
CCMP1998_04g34850	hypothetical protein
### OG0000273
CCMP1998_15g81020	RCC1 domain-containing protein
RCC1871_15g80960	hypothetical protein
CCMP1998_19g89300	RCC1 repeat-containing protein
RCC2335_19g89310	hypothetical protein
RCC2335_15g80930	hypothetical protein
RCC1871_18g87620	hypothetical protein
CCMP1998_19g89290	RCC1 repeat-containing protein
### OG0000275
RCC2335_02g12750	hypothetical protein
RCC2335_05g36530	ANK_REP_REGION domain-containing protein
RCC2335_12g70200	ANK_REP_REGION domain-containing protein
RCC2335_01g03150	ankyrin repeat protein
RCC2335_04g28330	ANK_REP_REGION domain-containing protein
RCC2335_01g08820	ankyrin repeat protein
RCC2335_12g70190	hypothetical protein
### OG0000434
RCC1871_02g10300	hypothetical protein
RCC1871_02g10290	hypothetical protein
RCC1871_02g10310	hypothetical protein
RCC2335_02g11720	hypothetical protein
CCMP1998_02g11870	hypothetical protein
CCMP1998_02g11860	hypothetical protein
### OG0000435
RCC1871_03g22640	hypothetical protein
CCMP1998_03g23620	hypothetical protein
RCC1871_04g30180	hypothetical protein
CCMP1998_04g32000	hypothetical protein
RCC2335_03g24210	hypothetical protein
RCC2335_05g35940	hypothetical protein
### OG0000436
RCC2335_04g28010	Cu2_monoox_C domain-containing protein
CCMP1998_05g38230	Cu2_monoox_C domain-containing protein
RCC1871_05g37490	Cu2_monoox_C domain-containing protein
RCC1871_05g35020	Cu2_monoox_C domain-containing protein
CCMP1998_05g35760	Cu2_monoox_C domain-containing protein
RCC2335_04g30450	Cu2_monoox_C domain-containing protein
### OG0000437
RCC2335_07g49060	hypothetical protein
CCMP1998_06g45900	RNA-binding protein
RCC2335_06g38880	hypothetical protein
RCC1871_06g45220	hypothetical protein
CCMP1998_06g40940	hypothetical protein
RCC1871_06g40170	hypothetical protein
### OG0000438
CCMP1998_06g43060	hypothetical protein
RCC1871_10g62000	hypothetical protein
RCC2335_06g41050	hypothetical protein
RCC1871_06g42360	hypothetical protein
CCMP1998_10g62250	hypothetical protein
RCC2335_11g65430	hypothetical protein
### OG0000439
RCC1871_07g48590	hypothetical protein
RCC2335_06g43630	putative ankyrin repeat protein
RCC1871_06g44950	hypothetical protein
CCMP1998_06g45640	ankyrin repeat-containing protein
RCC2335_06g43620	hypothetical protein
CCMP1998_06g45630	ankyrin repeat-containing protein
### OG0000440
CCMP1998_07g50240	adenylate/guanylate cyclase
CCMP1998_07g50250	adenylate/guanylate cyclase
RCC2335_07g47930	guanylate cyclase
RCC2335_07g47940	guanylate cyclase
RCC1871_07g49820	guanylate cyclase
RCC1871_07g49810	guanylate cyclase
### OG0007747
RCC2335_01g06240	hypothetical protein
RCC1871_01g06240	hypothetical protein
CCMP1998_01g06270	hypothetical protein
RCC2335_08g53600	hypothetical protein
RCC1871_12g71110	hypothetical protein
### OG0007748
RCC2335_01g09460	FAS1 domain-containing protein
RCC1871_03g25330	FAS1 domain-containing protein
RCC2335_01g09450	FAS1 domain-containing protein
CCMP1998_01g09520	FAS1 domain-containing protein
CCMP1998_01g09510	FAS1 domain-containing protein
### OG0007749
RCC1871_02g11820	hypothetical protein
CCMP1998_02g13510	hypothetical protein
RCC2335_02g13310	hypothetical protein
RCC1871_02g11830	hypothetical protein
CCMP1998_02g13520	hypothetical protein
### OG0007750
RCC2335_08g53610	hypothetical protein
RCC2335_02g17360	hypothetical protein
RCC1871_02g15870	hypothetical protein
CCMP1998_02g17570	hypothetical protein
RCC2335_02g12280	hypothetical protein
### OG0007751
RCC2335_02g18090	hypothetical protein
RCC1871_03g23930	hypothetical protein
CCMP1998_02g18340	hypothetical protein
RCC1871_02g16620	hypothetical protein
CCMP1998_04g33250	hypothetical protein
### OG0007752
CCMP1998_03g26780	hypothetical protein
CCMP1998_03g26720	hypothetical protein
RCC2335_08g50880	hypothetical protein
CCMP1998_03g26740	hypothetical protein
CCMP1998_03g26760	hypothetical protein
### OG0007753
CCMP1998_05g38170	VCBS repeat-containing protein
RCC2335_04g30830	WD40 repeat domain-containing protein
RCC1871_05g37880	hypothetical protein
CCMP1998_05g38610	VCBS repeat-containing protein
RCC2335_04g30370	WD40 repeat domain-containing protein
### OG0007754
RCC1871_12g68950	hypothetical protein
CCMP1998_12g69210	hypothetical protein
RCC2335_05g38410	hypothetical protein
RCC1871_04g27900	hypothetical protein
RCC1871_08g51670	hypothetical protein
### OG0007755
CCMP1998_12g71840	hypothetical protein
RCC2335_15g80400	hypothetical protein
CCMP1998_15g80540	hypothetical protein
CCMP1998_15g80550	hypothetical protein
RCC2335_08g54100	hypothetical protein
### OG0007865
CCMP1998_01g11000	hypothetical protein
RCC1871_03g26700	hypothetical protein
RCC2335_01g10850	hypothetical protein
RCC1871_03g26730	hypothetical protein
### OG0007866
CCMP1998_02g12140	RWP-RK domain-containing protein
RCC2335_02g11950	RWP-RK domain-containing protein
RCC1871_07g49290	RWP-RK domain-containing protein
RCC1871_07g49240	RWP-RK domain-containing protein
### OG0007867
RCC2335_02g17560	hypothetical protein
CCMP1998_02g17780	hypothetical protein
RCC1871_10g64820	hypothetical protein
CCMP1998_04g27940	hypothetical protein
### OG0007868
CCMP1998_11g68080	hypothetical protein
RCC2335_02g17840	hypothetical protein
CCMP1998_02g18090	hypothetical protein
RCC1871_02g16340	hypothetical protein
### OG0007869
RCC2335_02g18170	Ig-like domain-containing protein
RCC2335_02g18160	hypothetical protein
CCMP1998_02g18410	hypothetical protein
RCC1871_17g86050	hypothetical protein
### OG0007871
RCC1871_04g30200	hypothetical protein
RCC2335_05g35960	ABC transporter
CCMP1998_03g23640	ABC transporter
RCC1871_01g02560	ABC transporter
### OG0007872
RCC1871_09g58820	hypothetical protein
RCC1871_09g58830	hypothetical protein
CCMP1998_09g59120	hypothetical protein
CCMP1998_03g27110	hypothetical protein
### OG0007883
RCC2335_03g23730	MYB-related transcription factor
RCC1871_04g33900	Myb-related protein
RCC1871_03g22160	MYB-related transcription factor
CCMP1998_04g31520	MYB-related transcription factor
### OG0007884
RCC2335_04g27890	hypothetical protein
RCC1871_05g35010	hypothetical protein
CCMP1998_05g35730	hypothetical protein
RCC2335_04g27980	hypothetical protein
### OG0007887
CCMP1998_12g71450	hypothetical protein
RCC2335_08g53720	hypothetical protein
RCC1871_12g71210	hypothetical protein
CCMP1998_05g39010	hypothetical protein
### OG0007889
RCC2335_04g32510	glycoside hydrolase family 45 protein
RCC1871_05g39520	glycoside hydrolase family 45 protein
CCMP1998_05g40290	glycoside hydrolase family 45 protein
CCMP1998_19g89410	hypothetical protein
### OG0007890
CCMP1998_06g44010	heavy chain of clathrin
RCC2335_06g42000	heavy chain of clathrin
RCC2335_16g81800	hypothetical protein
RCC1871_06g43290	heavy chain of clathrin
### OG0007891
CCMP1998_06g44040	protein ANTHESIS POMOTING FACTOR 1
RCC2335_06g42030	subtilisin-like protein
RCC1871_06g43340	subtilisin-like protein
RCC1871_06g43330	subtilisin-like protein
### OG0007892
RCC1871_06g44700	RNA helicase UPF1
CCMP1998_06g45370	RNA helicase MOV-10
CCMP1998_11g68060	hypothetical protein
RCC2335_06g43360	RNA helicase UPF1
### OG0007893
RCC1871_02g17890	hypothetical protein
RCC2335_06g43380	hypothetical protein
CCMP1998_06g45390	hypothetical protein
RCC1871_06g44720	hypothetical protein
### OG0007894
CCMP1998_06g45540	hypothetical protein
RCC1871_06g44860	hypothetical protein
RCC2335_06g43530	hypothetical protein
RCC2335_09g59590	hypothetical protein
### OG0007896
RCC2335_07g47310	BspA family leucine-rich repeat surface protein
RCC1871_07g49000	hypothetical protein
CCMP1998_07g49580	DUF285 domain-containing protein
CCMP1998_18g86360	DUF285 domain-containing protein
### OG0007897
CCMP1998_07g49750	Methyltransf_21 domain-containing protein
CCMP1998_17g85830	Methyltransf_21 domain-containing protein
RCC1871_17g85880	Methyltransf_21 domain-containing protein
RCC2335_17g85660	FkbM family methyltransferase
### OG0007900
CCMP1998_10g63430	hypothetical protein
RCC1871_15g79300	glycine-rich RNA-binding protein
RCC1871_10g63240	hypothetical protein
RCC2335_11g66610	hypothetical protein
### OG0007901
RCC1871_11g65670	DUF3303 domain-containing protein
RCC1871_11g65660	DUF3303 domain-containing protein
CCMP1998_11g65860	DUF3303 domain-containing protein
RCC2335_12g69080	DUF3303 domain-containing protein
### OG0007902
RCC2335_08g53250	hypothetical protein
CCMP1998_12g71000	ankyrin repeat-containing protein
RCC1871_12g70760	putative ankyrin repeat protein
RCC1871_12g70750	hypothetical protein
### OG0007903
RCC1871_13g73160	hypothetical protein
RCC2335_13g73330	hypothetical protein
CCMP1998_13g73390	ankyrin repeat-containing protein
RCC1871_12g69620	putative ankyrin repeat protein
### OG0007905
RCC2335_14g77450	ARID domain-containing protein
CCMP1998_14g77530	ARID/BRIGHT DNA binding domain-containing protein
RCC1871_14g77370	ARID domain-containing protein
RCC1871_14g77980	ARID domain-containing protein
### OG0007907
RCC1871_19g88080	DUF285 domain-containing protein
CCMP1998_18g86350	DUF285 domain-containing protein
RCC1871_07g49010	DUF285 domain-containing protein
RCC2335_15g81470	DUF285 domain-containing protein
### OG0007908
RCC1871_19g88250	hypothetical protein
CCMP1998_18g86540	hypothetical protein
RCC2335_05g34750	hypothetical protein
RCC2335_15g81290	hypothetical protein
### OG0007909
CCMP1998_18g87900	hypothetical protein
RCC1871_16g82060	hypothetical protein
RCC2335_18g87870	hypothetical protein
RCC2335_16g81860	hypothetical protein
### OG0007911
RCC2335_07g47250	hypothetical protein
RCC2335_06g39070	hypothetical protein
RCC2335_02g17270	hypothetical protein
RCC2335_04g30820	hypothetical protein
### OG0007939
RCC2335_01g00660	ankyrin repeat protein
RCC1871_01g00660	ankyrin repeat protein
CCMP1998_01g00660	ankyrin repeat-containing protein
### OG0007940
CCMP1998_01g00710	RING-type domain-containing protein
RCC1871_01g00710	RING-H2 finger protein
RCC2335_01g00690	RING-H2 finger protein
### OG0007941
RCC1871_01g00730	putative expansin
RCC2335_01g00710	hypothetical protein
CCMP1998_01g00730	putative expansin
### OG0007942
RCC2335_01g00740	hypothetical protein
RCC1871_01g00760	hypothetical protein
CCMP1998_01g00760	hypothetical protein
### OG0007943
RCC2335_01g00750	hypothetical protein
RCC1871_01g00770	hypothetical protein
CCMP1998_01g00770	hypothetical protein
### OG0007944
RCC2335_01g00780	plastocyanin
RCC1871_01g00790	plastocyanin
CCMP1998_01g00790	plastocyanin
### OG0007945
RCC1871_01g01500	hypothetical protein
CCMP1998_01g01510	ankyrin repeat-containing protein
RCC2335_01g01500	hypothetical protein
### OG0007946
RCC2335_01g01630	hypothetical protein
RCC1871_01g01630	hypothetical protein
CCMP1998_01g01640	hypothetical protein
### OG0007947
RCC1871_01g01890	NADPH-dependent FMN reductase ArsH
RCC2335_01g01900	NADPH-dependent FMN reductase ArsH
CCMP1998_01g01910	NADPH-dependent FMN reductase ArsH
### OG0007948
RCC1871_01g02080	DUF2488 domain-containing protein
CCMP1998_01g02100	DUF2488 domain-containing protein
RCC2335_01g02110	DUF2488 domain-containing protein
### OG0007949
CCMP1998_01g02260	ARID domain-containing protein
RCC1871_01g02240	hypothetical protein
RCC2335_01g02280	ARID domain-containing protein
### OG0007950
CCMP1998_01g02280	pre-mRNA-processing protein 40A
RCC2335_01g02300	pre-mRNA-processing factor
RCC1871_01g02260	pre-mRNA-processing factor
### OG0007951
CCMP1998_01g02390	hypothetical protein
RCC2335_01g02400	hypothetical protein
RCC1871_01g02380	hypothetical protein
### OG0007952
CCMP1998_01g02840	cell wall-associated hydrolase NlpC/P60
RCC1871_01g02810	cell wall-associated hydrolase NlpC/P60
RCC2335_01g02840	cell wall-associated hydrolase NlpC/P60
### OG0007953
CCMP1998_01g02990	4-carboxymuconolactone decarboxylase
RCC2335_01g02980	hypothetical protein
RCC1871_01g02940	4-carboxymuconolactone decarboxylase
### OG0007955
CCMP1998_01g03900	ankyrin repeat-containing protein
RCC1871_01g03880	hypothetical protein
RCC2335_01g03890	hypothetical protein
### OG0007956
RCC1871_01g03900	zinc finger CCCH domain-containing protein
CCMP1998_01g03920	zinc finger CCCH domain-containing protein
RCC2335_01g03910	zinc finger CCCH domain-containing protein
### OG0007957
RCC2335_01g04300	S-adenosyl-L-methionine-dependent methyltransferase
RCC1871_01g04280	S-adenosyl-L-methionine-dependent methyltransferase
CCMP1998_01g04320	S-adenosyl-L-methionine-dependent methyltransferase
### OG0007958
RCC1871_01g04610	DNA (cytosine-5)-methyltransferase
RCC2335_01g04620	DNA (cytosine-5)-methyltransferase
CCMP1998_01g04650	DNA (cytosine-5)-methyltransferase
### OG0007959
RCC1871_01g04630	hypothetical protein
CCMP1998_01g04670	hypothetical protein
RCC2335_01g04640	hypothetical protein
### OG0007960
RCC2335_01g04670	hypothetical protein
CCMP1998_01g04700	hypothetical protein
RCC1871_01g04660	hypothetical protein
### OG0007961
RCC1871_01g05010	hypothetical protein
CCMP1998_01g05060	hypothetical protein
RCC2335_01g05020	hypothetical protein
### OG0007962
RCC1871_01g05110	hypothetical protein
RCC2335_01g05110	hypothetical protein
CCMP1998_01g05150	hypothetical protein
### OG0007963
RCC1871_01g06540	high mobility group protein
RCC2335_01g06550	fructose-1,6-bisphosphatase
CCMP1998_01g06580	high mobility group box domain-containing protein
### OG0007964
CCMP1998_04g32190	hypothetical protein
CCMP1998_04g28560	hypothetical protein
CCMP1998_01g06710	hypothetical protein
### OG0007965
RCC2335_01g07700	hypothetical protein
RCC1871_01g07670	hypothetical protein
CCMP1998_01g07750	hypothetical protein
### OG0007966
RCC1871_01g07880	hypothetical protein
RCC2335_01g07900	hypothetical protein
CCMP1998_01g07970	hypothetical protein
### OG0007967
CCMP1998_01g08310	gluconolactonase
RCC2335_01g08240	gluconolactonase
RCC1871_01g08220	gluconolactonase
### OG0007968
RCC2335_01g08570	hypothetical protein
CCMP1998_01g08640	hypothetical protein
RCC1871_01g08560	hypothetical protein
### OG0007969
RCC1871_01g08580	hypothetical protein
RCC2335_01g08590	hypothetical protein
CCMP1998_01g08660	hypothetical protein
### OG0007970
RCC1871_01g09260	protein arginine N-methyltransferase
RCC2335_01g09300	protein arginine N-methyltransferase
CCMP1998_01g09360	protein arginine N-methyltransferase
### OG0007971
RCC1871_01g09280	ribosomal protein S30
RCC2335_01g09320	ribosomal protein S30
CCMP1998_01g09380	ribosomal protein S30
### OG0007972
RCC2335_01g09540	chlorophyll a/b binding domain-containing protein
RCC1871_03g25410	chlorophyll a/b binding domain-containing protein
CCMP1998_01g09600	light-harvesting complex-like protein OHP1
### OG0007973
RCC1871_03g25450	DUF962 domain-containing protein
RCC2335_01g09580	DUF962 domain-containing protein
CCMP1998_01g09640	DUF962 domain-containing protein
### OG0007974
RCC1871_03g25480	hypothetical protein
RCC2335_01g09610	hypothetical protein
CCMP1998_01g09670	LYR motif-containing protein
### OG0007975
RCC2335_01g09730	hypothetical protein
RCC1871_03g25590	hypothetical protein
CCMP1998_01g09790	hypothetical protein
### OG0007976
CCMP1998_01g10390	hypothetical protein
RCC2335_01g10310	hypothetical protein
RCC1871_03g26150	hypothetical protein
### OG0007977
RCC1871_03g26410	hypothetical protein
CCMP1998_01g10710	hypothetical protein
RCC2335_01g10560	hypothetical protein
### OG0007978
RCC2335_01g10720	hypothetical protein
CCMP1998_01g10870	ankyrin repeat-containing protein
RCC1871_03g26570	hypothetical protein
### OG0007979
RCC1871_03g26790	MFS general substrate transporter
CCMP1998_01g11070	MFS general substrate transporter
RCC2335_01g10920	MFS general substrate transporter
### OG0007980
RCC1871_03g26840	hypothetical protein
CCMP1998_01g11130	hypothetical protein
RCC2335_01g10980	hypothetical protein
### OG0007981
CCMP1998_02g11570	hypothetical protein
RCC2335_02g11430	hypothetical protein
RCC1871_02g10000	hypothetical protein
### OG0007982
CCMP1998_02g11730	hypothetical protein
RCC1871_02g10170	hypothetical protein
RCC2335_02g11590	hypothetical protein
### OG0007983
CCMP1998_02g11810	chitinase
RCC1871_02g10240	chitinase
RCC2335_02g11660	chitinase
### OG0007984
RCC1871_02g10320	GATA-type domain-containing protein
CCMP1998_02g11880	hypothetical protein
RCC2335_02g11730	hypothetical protein
### OG0007985
RCC1871_02g10430	transferrin
CCMP1998_02g11980	transferrin
RCC2335_02g11830	transferrin-like domain-containing protein
### OG0007986
RCC1871_02g10450	peptidase_C39_2 domain-containing protein
CCMP1998_02g12000	peptidase_C39_2 domain-containing protein
RCC2335_02g11850	peptidase_C39_2 domain-containing protein
### OG0007987
CCMP1998_02g12070	hypothetical protein
CCMP1998_09g59050	hypothetical protein
RCC2335_10g62230	hypothetical protein
### OG0007988
RCC1871_02g10500	guanylate cyclase
CCMP1998_02g12170	guanylate cyclase
RCC2335_02g11980	guanylate cyclase
### OG0007989
RCC1871_02g10510	guanylate cyclase
CCMP1998_02g12180	guanylate cyclase
RCC2335_02g11990	guanylate cyclase
### OG0007990
RCC2335_02g12030	hypothetical protein
CCMP1998_02g12220	hypothetical protein
RCC1871_02g10550	hypothetical protein
### OG0007991
RCC1871_02g10850	hypothetical protein
CCMP1998_02g12510	hypothetical protein
RCC2335_02g12340	hypothetical protein
### OG0007992
CCMP1998_02g12670	hypothetical protein
RCC2335_02g12480	hypothetical protein
RCC1871_02g10990	hypothetical protein
### OG0007993
RCC1871_02g11780	hypothetical protein
CCMP1998_02g13470	hypothetical protein
RCC2335_02g13270	hypothetical protein
### OG0007994
CCMP1998_02g13570	hypothetical protein
RCC1871_02g11880	hypothetical protein
RCC2335_02g13360	hypothetical protein
### OG0007995
CCMP1998_02g13670	root UVB sensitive protein
RCC2335_02g13460	root UVB sensitive protein
RCC1871_02g11980	root UVB sensitive protein
### OG0007996
CCMP1998_02g13740	DUF4281 domain-containing protein
RCC2335_02g13530	DUF4281 domain-containing protein
RCC1871_02g12050	DUF4281 domain-containing protein
### OG0007997
RCC1871_02g12630	Fes1 domain-containing protein
RCC2335_02g14110	hypothetical protein
CCMP1998_02g14320	nucleotide exchange factor Fes1
### OG0007998
RCC2335_02g14820	hypothetical protein
CCMP1998_02g15040	hypothetical protein
RCC1871_02g13340	hypothetical protein
### OG0007999
RCC2335_02g15270	deaminated glutathione amidase
RCC1871_02g13790	deaminated glutathione amidase
CCMP1998_02g15480	nitrilase-like protein
### OG0008000
CCMP1998_02g16220	hypothetical protein
RCC2335_02g16010	hypothetical protein
RCC1871_02g14520	hypothetical protein
### OG0008001
CCMP1998_02g16340	hypothetical protein
RCC1871_02g14630	hypothetical protein
RCC2335_02g16120	hypothetical protein
### OG0008002
RCC2335_02g16430	hypothetical protein
CCMP1998_02g16650	hypothetical protein
RCC1871_02g14940	hypothetical protein
### OG0008003
CCMP1998_02g16710	hypothetical protein
RCC1871_02g15000	hypothetical protein
RCC2335_02g16490	hypothetical protein
### OG0008004
CCMP1998_02g17360	24-methylenesterol C-methyltransferase
RCC2335_02g17150	24-methylenesterol C-methyltransferase
RCC1871_02g15670	24-methylenesterol C-methyltransferase
### OG0008005
RCC2335_02g18150	hypothetical protein
RCC1871_02g16680	hypothetical protein
CCMP1998_02g18400	hypothetical protein
### OG0008006
RCC1871_02g16750	DLH domain-containing protein
RCC2335_02g18220	DLH domain-containing protein
CCMP1998_02g18450	DLH domain-containing protein
### OG0008007
RCC1871_02g17030	hypothetical protein
RCC2335_02g18510	hypothetical protein
CCMP1998_02g18740	hypothetical protein
### OG0008008
RCC1871_02g17040	hypothetical protein
RCC2335_02g18520	hypothetical protein
CCMP1998_02g18750	hypothetical protein
### OG0008009
RCC1871_02g17080	hypothetical protein
CCMP1998_02g18790	hypothetical protein
RCC2335_02g18560	hypothetical protein
### OG0008010
RCC2335_02g18750	hypothetical protein
CCMP1998_02g18980	hypothetical protein
RCC1871_02g17270	hypothetical protein
### OG0008011
RCC2335_02g18900	hypothetical protein
CCMP1998_02g19130	hypothetical protein
RCC1871_02g17420	hypothetical protein
### OG0008012
CCMP1998_02g19160	esterase-like activity of phytase family protein
RCC2335_02g18930	Esterase-like activity of phytase family protein
RCC1871_02g17450	esterase-like activity of phytase family protein
### OG0008013
RCC2335_02g19190	hypothetical protein
RCC1871_02g17710	hypothetical protein
CCMP1998_02g19410	hypothetical protein
### OG0008014
RCC2335_02g19320	alpha-(1,6)-fucosyltransferase
CCMP1998_02g19520	alpha-(1,6)-fucosyltransferase
RCC1871_02g17800	alpha-(1,6)-fucosyltransferase
### OG0008015
RCC1871_02g17840	hypothetical protein
RCC2335_02g19360	hypothetical protein
CCMP1998_02g19570	hypothetical protein
### OG0008016
RCC2335_02g19400	homocysteine S-methyltransferase
CCMP1998_02g19610	homocysteine S-methyltransferase
RCC1871_02g17880	homocysteine S-methyltransferase
### OG0008017
RCC2335_02g19550	phosphoribosyltransferase
RCC1871_02g18060	phosphoribosyltransferase
CCMP1998_02g19760	phosphoribosyltransferase
### OG0008018
RCC2335_02g19900	CHK domain-containing protein
CCMP1998_02g20120	CHK domain-containing protein
RCC1871_02g18410	CHK domain-containing protein
### OG0008019
RCC2335_02g20000	hypothetical protein
RCC1871_02g18510	hypothetical protein
CCMP1998_02g20220	hypothetical protein
### OG0008020
CCMP1998_03g20690	cytochrome c oxidase biogenesis protein Cmc1-like
RCC2335_05g33010	phosphatidylinositol N-acetylglucosaminyltransferase
RCC1871_04g27230	phosphatidylinositol N-acetylglucosaminyltransferase
### OG0008021
RCC1871_04g27860	hypothetical protein
CCMP1998_03g21320	hypothetical protein
RCC2335_05g33640	hypothetical protein
### OG0008022
CCMP1998_03g21410	hypothetical protein
RCC2335_05g33730	hypothetical protein
RCC1871_04g27960	hypothetical protein
### OG0008023
RCC2335_05g34080	hypothetical protein
RCC1871_04g28320	hypothetical protein
CCMP1998_03g21770	hypothetical protein
### OG0008024
RCC2335_05g34090	hypothetical protein
CCMP1998_03g21790	hypothetical protein
RCC1871_04g28330	hypothetical protein
### OG0008025
RCC2335_05g34280	thioesterase domain-containing protein
RCC1871_04g28520	thioesterase domain-containing protein
CCMP1998_03g21980	thioesterase domain-containing protein
### OG0008026
RCC2335_05g34560	acetyltransferase component of pyruvate dehydrogenase complex
CCMP1998_03g22270	dihydrolipoyllysine-residue acetyltransferase component 1 of pyruvate dehydrogenase complex
RCC1871_04g28800	dihydrolipoyllysine-residue acetyltransferase component 1 of pyruvate dehydrogenase complex
### OG0008027
RCC2335_05g34690	hypothetical protein
CCMP1998_03g22400	hypothetical protein
RCC1871_04g28930	hypothetical protein
### OG0008028
RCC2335_05g35640	Dockerin domain-containing protein
RCC1871_04g29880	Dockerin domain-containing protein
CCMP1998_03g23320	Dockerin domain-containing protein
### OG0008029
RCC1871_04g29980	hypothetical protein
RCC2335_05g35740	hypothetical protein
CCMP1998_03g23420	hypothetical protein
### OG0008030
RCC1871_04g30050	sialyltransferase
RCC2335_05g35810	sialyltransferase
CCMP1998_03g23490	sialyltransferase
### OG0008031
CCMP1998_03g23730	hypothetical protein
RCC2335_05g36050	hypothetical protein
RCC1871_04g30290	hypothetical protein
### OG0008032
RCC2335_05g36450	hypothetical protein
RCC1871_04g30680	hypothetical protein
CCMP1998_03g24140	hypothetical protein
### OG0008033
CCMP1998_03g24160	ligand-gated ion-channel protein
RCC2335_05g36470	ligand-gated ion-channel protein
RCC1871_04g30700	ligand-gated ion-channel protein
### OG0008034
RCC2335_05g36520	ascorbate peroxidase
CCMP1998_03g24210	ascorbate peroxidase
RCC1871_04g30750	ascorbate peroxidase
### OG0008035
CCMP1998_03g24320	SET domain-containing protein
RCC2335_05g36590	hypothetical protein
RCC1871_04g30820	hypothetical protein
### OG0008036
RCC2335_08g53150	hypothetical protein
RCC1871_04g30980	hypothetical protein
CCMP1998_03g24470	hypothetical protein
### OG0008037
CCMP1998_03g24740	hypothetical protein
RCC1871_16g83500	hypothetical protein
RCC2335_08g52880	hypothetical protein
### OG0008038
RCC2335_08g52620	hypothetical protein
CCMP1998_03g25000	hypothetical protein
RCC1871_04g31490	hypothetical protein
### OG0008039
RCC1871_04g32150	RecQ-mediated genome instability protein
RCC2335_08g51950	RecQ-mediated genome instability protein
CCMP1998_03g25660	RecQ-mediated genome instability protein
### OG0008040
RCC1871_04g32300	hypothetical protein
RCC2335_08g51800	hypothetical protein
CCMP1998_03g25810	hypothetical protein
### OG0008041
RCC2335_08g51640	ubiquitin carboxyl-terminal hydrolase
CCMP1998_03g25970	ubiquitin carboxyl-terminal hydrolase
RCC1871_04g32460	MATH domain and coiled-coil domain-containing protein
### OG0008042
RCC1871_04g32740	hypothetical protein
CCMP1998_03g26250	hypothetical protein
RCC2335_08g51360	hypothetical protein
### OG0008043
CCMP1998_03g26320	transmembrane amino acid transporter protein
RCC2335_08g51290	amino acid transporter
RCC1871_04g32820	amino acid transporter
### OG0008044
RCC1871_04g33030	hypothetical protein
RCC2335_08g51060	hypothetical protein
CCMP1998_03g26550	hypothetical protein
### OG0008045
RCC2335_08g50760	hypothetical protein
CCMP1998_03g26900	hypothetical protein
RCC1871_04g33260	hypothetical protein
### OG0008046
RCC1871_04g33440	hypothetical protein
CCMP1998_03g27220	hypothetical protein
RCC2335_08g50460	hypothetical protein
### OG0008047
CCMP1998_03g27410	ethylene-responsive transcription factor
RCC1871_04g33610	ethylene-responsive transcription factor
RCC2335_08g50260	ethylene-responsive transcription factor
### OG0008048
RCC2335_08g50080	hypothetical protein
CCMP1998_03g27580	hypothetical protein
RCC1871_04g33780	hypothetical protein
### OG0008049
RCC1871_04g33860	methyltransferase-like protein
RCC2335_08g50000	methyltransferase-like protein
CCMP1998_03g27660	protein-lysine methyltransferase
### OG0008050
CCMP1998_04g28000	ferredoxin
RCC1871_03g18740	ferredoxin
RCC2335_03g20310	ferredoxin
### OG0008051
RCC2335_03g20570	FAS1 domain-containing protein
RCC1871_03g19020	FAS1 domain-containing protein
CCMP1998_04g28280	FAS1 domain-containing protein
### OG0008052
RCC2335_03g20640	hypothetical protein
RCC1871_03g19090	hypothetical protein
CCMP1998_04g28350	hypothetical protein
### OG0008053
CCMP1998_04g28720	hypothetical protein
RCC1871_03g19440	hypothetical protein
RCC2335_03g20990	hypothetical protein
### OG0008054
RCC2335_03g21170	membrane-spanning protein
RCC1871_03g19620	membrane-spanning protein
CCMP1998_04g28890	PAP2 superfamily protein
### OG0008055
CCMP1998_04g29250	inositol transporter
RCC2335_03g21540	inositol transporter
RCC1871_03g20000	inositol transporter
### OG0008056
RCC1871_03g20020	ligand-gated ion-channel protein
CCMP1998_04g29270	ligand-gated ion-channel protein
RCC2335_03g21560	ligand-gated ion-channel protein
### OG0008057
RCC1871_03g20030	ligand-gated ion-channel protein
RCC2335_03g21570	ligand-gated ion-channel protein
CCMP1998_04g29280	ligand-gated ion-channel protein
### OG0008058
CCMP1998_04g29290	root UVB sensitive protein
RCC1871_03g20040	root UVB sensitive protein
RCC2335_03g21580	root UVB sensitive protein
### OG0008059
RCC1871_03g20550	Usp domain-containing protein
RCC2335_03g22090	Usp domain-containing protein
CCMP1998_04g29830	universal stress protein
### OG0008060
CCMP1998_04g30140	cyclin
RCC1871_03g20850	cyclin
RCC2335_03g22390	cyclin
### OG0008061
RCC1871_03g20920	hypothetical protein
RCC2335_03g22460	hypothetical protein
CCMP1998_04g30210	hypothetical protein
### OG0008062
RCC2335_03g22810	hypothetical protein
RCC2335_13g75380	putative ankyrin repeat protein
CCMP1998_04g30570	ankyrin repeat-containing protein
### OG0008063
CCMP1998_04g30860	protein LHCP TRANSLOCATION DEFECT
RCC2335_03g23090	protein LHCP TRANSLOCATION DEFECT
RCC1871_03g21550	protein LHCP TRANSLOCATION DEFECT
### OG0008064
RCC2335_03g23530	hypothetical protein
RCC1871_03g21960	hypothetical protein
CCMP1998_04g31320	hypothetical protein
### OG0008065
CCMP1998_04g31780	hypothetical protein
RCC2335_03g23990	hypothetical protein
RCC1871_03g22420	hypothetical protein
### OG0008066
CCMP1998_04g31970	hypothetical protein
RCC1871_03g22610	hypothetical protein
RCC2335_03g24180	hypothetical protein
### OG0008067
RCC2335_03g24800	hypothetical protein
CCMP1998_04g32600	hypothetical protein
RCC1871_03g23230	hypothetical protein
### OG0008068
RCC2335_03g25050	nuclear proteasome tether protein Cut8
CCMP1998_04g32850	nuclear proteasome tether protein Cut8
RCC1871_03g23470	nuclear proteasome tether protein Cut8
### OG0008069
RCC1871_03g24420	serine/threonine-protein kinase
RCC2335_03g25910	serine/threonine-protein kinase
CCMP1998_04g33730	serine/threonine-protein kinase
### OG0008070
CCMP1998_04g33820	transmembrane amino acid transporter protein
RCC1871_03g24520	transmembrane amino acid transporter protein
RCC2335_03g26000	transmembrane amino acid transporter protein
### OG0008071
RCC2335_03g26010	transmembrane amino acid transporter protein
CCMP1998_04g33830	transmembrane amino acid transporter protein
RCC1871_03g24530	transmembrane amino acid transporter protein
### OG0008072
CCMP1998_04g33980	hypothetical protein
RCC2335_03g26170	hypothetical protein
RCC1871_03g24690	hypothetical protein
### OG0008073
RCC2335_03g26820	hypothetical protein
RCC1871_01g09420	hypothetical protein
CCMP1998_04g34620	hypothetical protein
### OG0008074
RCC1871_05g34120	betaine aldehyde dehydrogenase
RCC2335_04g27150	betaine aldehyde dehydrogenase
CCMP1998_05g34950	betaine aldehyde dehydrogenase
### OG0008075
RCC2335_04g27200	sodium/hydrogen exchanger
RCC1871_05g34170	sodium/hydrogen exchanger
CCMP1998_05g35000	sodium/hydrogen exchanger
### OG0008076
RCC1871_05g34350	hypothetical protein
CCMP1998_05g35170	hypothetical protein
RCC2335_04g27370	hypothetical protein
### OG0008077
CCMP1998_05g35300	hypothetical protein
RCC2335_04g27500	hypothetical protein
RCC1871_05g34480	hypothetical protein
### OG0008078
RCC1871_05g34680	Ycf49-like protein
RCC2335_04g27690	Ycf49-like protein
CCMP1998_05g35510	DUF2499 domain-containing protein
### OG0008079
CCMP1998_05g35610	hypothetical protein
RCC1871_05g34840	hypothetical protein
RCC2335_04g27800	hypothetical protein
### OG0008080
RCC2335_04g27820	RWP-RK domain-containing protein
RCC1871_05g34860	RWP-RK domain-containing protein
CCMP1998_05g35630	RWP-RK domain-containing protein
### OG0008081
RCC1871_05g34950	hypothetical protein
RCC2335_04g27950	hypothetical protein
CCMP1998_05g35700	hypothetical protein
### OG0008082
RCC1871_05g34960	RWP-RK domain-containing protein
CCMP1998_05g35710	RWP-RK domain-containing protein
RCC2335_04g27960	RWP-RK domain-containing protein
### OG0008083
RCC2335_04g27970	Cu2_monoox_C domain-containing protein
CCMP1998_05g35720	Cu2_monoox_C domain-containing protein
RCC1871_05g34970	hypothetical protein
### OG0008084
CCMP1998_05g35820	E3 ubiquitin-protein ligase UPL7
RCC1871_05g35060	HECT domain-containing ubiquitin-protein ligase
RCC2335_04g28050	HECT domain-containing ubiquitin-protein ligase
### OG0008085
CCMP1998_05g36120	N-acetylglucosamine-1-phosphodiester alpha-N-acetylglucosaminidase
RCC1871_05g35410	N-acetylglucosamine-1-phosphodiester alpha-N-acetylglucosaminidase
RCC2335_04g28350	N-acetylglucosamine-1-phosphodiester alpha-N-acetylglucosaminidase
### OG0008086
RCC1871_05g35560	hypothetical protein
RCC2335_04g28500	hypothetical protein
CCMP1998_05g36270	hypothetical protein
### OG0008087
RCC1871_05g35670	hypothetical protein
RCC2335_04g28610	hypothetical protein
CCMP1998_05g36380	double-stranded RNA binding protein
### OG0008088
CCMP1998_05g36700	hypothetical protein
RCC1871_05g35990	hypothetical protein
RCC2335_04g28920	hypothetical protein
### OG0008089
RCC1871_05g36310	E3 ubiquitin-protein ligase UHRF1
CCMP1998_05g37010	E3 ubiquitin-protein ligase UHRF1
RCC2335_04g29220	E3 ubiquitin-protein ligase UHRF1
### OG0008090
CCMP1998_05g37260	NAD(P)-dependent alcohol dehydrogenase
RCC2335_04g29470	zinc-binding dehydrogenase
RCC1871_11g67000	medium chain dehydrogenase/reductase
### OG0008091
CCMP1998_05g37780	DNA repair REX1-B protein
RCC1871_05g37070	DNA repair REX1-B protein
RCC2335_04g29980	DNA repair REX1-B protein
### OG0008092
CCMP1998_05g37910	guanylate cyclase
RCC1871_05g37200	guanylate cyclase
RCC2335_04g30110	guanylate cyclase
### OG0008093
RCC1871_05g37480	CW-type domain-containing protein
CCMP1998_05g38220	chromatin organization modifier domain-containing protein
RCC2335_04g30440	CW-type domain-containing protein
### OG0008094
RCC2335_04g30580	hypothetical protein
CCMP1998_05g38360	hypothetical protein
RCC1871_05g37620	hypothetical protein
### OG0008095
RCC1871_05g37630	hypothetical protein
CCMP1998_05g38370	hypothetical protein
RCC2335_04g30590	hypothetical protein
### OG0008096
CCMP1998_05g38380	ZIP Zinc transporter
RCC2335_04g30600	ZIP Zinc transporter
RCC1871_05g37640	ZIP Zinc transporter
### OG0008097
RCC1871_05g37740	hypothetical protein
RCC2335_04g30680	hypothetical protein
CCMP1998_05g38460	hypothetical protein
### OG0008098
RCC2335_04g30920	hypothetical protein
CCMP1998_05g38700	mannose-P-dolichol utilization defect protein
RCC1871_05g37970	hypothetical protein
### OG0008099
RCC1871_05g38020	hypothetical protein
RCC2335_04g30980	hypothetical protein
CCMP1998_05g38750	SAP domain-containing protein
### OG0008100
RCC1871_05g38280	SAC3 family protein
CCMP1998_05g39030	SAC3 family protein
RCC2335_04g31240	SAC3 family protein
### OG0008101
RCC1871_05g38380	hypothetical protein
RCC2335_04g31330	hypothetical protein
CCMP1998_05g39120	hypothetical protein
### OG0008102
RCC2335_04g31340	amidinotransferase
CCMP1998_05g39130	amidinotransferase
RCC1871_05g38390	amidinotransferase
### OG0008103
RCC1871_05g38550	hypothetical protein
RCC2335_04g31500	hypothetical protein
CCMP1998_05g39300	hypothetical protein
### OG0008104
RCC1871_05g38880	hypothetical protein
RCC2335_04g31810	hypothetical protein
CCMP1998_05g39620	DUF3754 domain-containing protein
### OG0008105
RCC1871_05g39190	hypothetical protein
RCC2335_04g32150	hypothetical protein
CCMP1998_05g39940	hypothetical protein
### OG0008106
RCC2335_04g32170	hypothetical protein
CCMP1998_05g39960	hypothetical protein
RCC1871_05g39210	hypothetical protein
### OG0008107
RCC2335_04g32200	hypothetical protein
CCMP1998_05g39990	hypothetical protein
RCC1871_05g39230	hypothetical protein
### OG0008108
RCC1871_05g39290	diaminopimelate decarboxylase
CCMP1998_05g40050	diaminopimelate decarboxylase
RCC2335_04g32260	diaminopimelate decarboxylase
### OG0008109
RCC2335_04g32520	hypothetical protein
CCMP1998_05g40300	hypothetical protein
RCC1871_05g39530	hypothetical protein
### OG0008110
CCMP1998_05g40380	hypothetical protein
RCC2335_12g69810	hypothetical protein
RCC1871_05g39610	hypothetical protein
### OG0008111
CCMP1998_06g40730	methyltranfer_dom domain-containing protein
RCC1871_06g39970	methyltranfer_dom domain-containing protein
RCC2335_06g38670	methyltranfer_dom domain-containing protein
### OG0008112
RCC1871_06g40020	acyl_transf_3 domain-containing protein
CCMP1998_06g40780	acyl_transf_3 domain-containing protein
RCC2335_06g38720	acyl_transf_3 domain-containing protein
### OG0008113
CCMP1998_06g40790	hypothetical protein
RCC1871_06g40030	hypothetical protein
RCC2335_06g38730	hypothetical protein
### OG0008114
RCC1871_06g40060	hypothetical protein
RCC2335_06g38760	hypothetical protein
CCMP1998_06g40820	hypothetical protein
### OG0008115
RCC1871_06g40770	jouberin
CCMP1998_06g41500	jouberin
RCC2335_06g39480	jouberin
### OG0008116
RCC1871_06g40950	cobalamin synthesis protein CobW
CCMP1998_06g41670	CobW-like cobalamin synthesis protein
RCC2335_06g39660	cobalamin synthesis protein
### OG0008117
RCC1871_06g41100	UDP-glucose 6-dehydrogenase
CCMP1998_06g41820	UDP-glucose/GDP-mannose dehydrogenase
RCC2335_06g39830	UDP-glucose 6-dehydrogenase
### OG0008118
RCC2335_06g40030	hypothetical protein
CCMP1998_06g42030	hypothetical protein
RCC1871_06g41300	hypothetical protein
### OG0008119
CCMP1998_06g42540	hypothetical protein
RCC2335_06g40530	hypothetical protein
RCC1871_06g41810	hypothetical protein
### OG0008120
RCC1871_06g41870	hypothetical protein
CCMP1998_06g42590	hypothetical protein
RCC2335_06g40580	hypothetical protein
### OG0008121
RCC1871_06g42120	hypothetical protein
CCMP1998_06g42840	hypothetical protein
RCC2335_06g40830	hypothetical protein
### OG0008122
CCMP1998_06g42880	MFS transporter
RCC1871_06g42160	MFS transporter
RCC2335_06g40870	MFS domain-containing protein
### OG0008123
RCC2335_06g40940	KH_dom_type_1 domain-containing protein
RCC1871_06g42250	KH_dom_type_1 domain-containing protein
CCMP1998_06g42950	KH_dom_type_1 domain-containing protein
### OG0008124
RCC1871_06g42460	aspartic peptidase
CCMP1998_06g43170	aspartic peptidase
RCC2335_06g41180	aspartic peptidase
### OG0008125
CCMP1998_06g43390	sialyltransferase
RCC2335_06g41410	sialyltransferase
RCC1871_06g42680	sialyltransferase
### OG0008126
RCC2335_06g41690	hypothetical protein
CCMP1998_06g43670	hypothetical protein
RCC1871_06g42960	hypothetical protein
### OG0008127
RCC2335_06g41960	hypothetical protein
RCC1871_06g43230	hypothetical protein
CCMP1998_06g43960	hypothetical protein
### OG0008128
RCC1871_06g43480	hypothetical protein
RCC2335_06g42170	hypothetical protein
CCMP1998_06g44170	cytochrome c oxidase-assembly factor Cox23
### OG0008129
CCMP1998_06g44240	hypothetical protein
RCC1871_06g43550	hypothetical protein
RCC2335_06g42240	hypothetical protein
### OG0008130
RCC1871_06g43670	KNOX1 homeodomain protein
CCMP1998_06g44360	KNOX1 homeodomain protein
RCC2335_06g42360	KNOX1 homeodomain protein
### OG0008131
CCMP1998_06g44510	hypothetical protein
RCC2335_06g42500	hypothetical protein
RCC1871_06g43840	ATP-dependent zinc metalloprotease FtsH
### OG0008132
CCMP1998_06g45180	hypothetical protein
RCC2335_06g43170	hypothetical protein
RCC1871_06g44520	hypothetical protein
### OG0008133
RCC1871_06g44590	hypothetical protein
CCMP1998_06g45260	hypothetical protein
RCC2335_06g43250	hypothetical protein
### OG0008134
RCC1871_06g44880	hypothetical protein
RCC2335_06g43550	hypothetical protein
CCMP1998_06g45560	ankyrin repeat-containing protein
### OG0008135
CCMP1998_06g45590	hypothetical protein
RCC2335_06g43580	hypothetical protein
RCC1871_06g44910	hypothetical protein
### OG0008136
RCC2335_06g43740	ankyrin repeat and BTB/POZ domain-containing protein
RCC1871_06g45070	ankyrin repeat and BTB/POZ domain-containing protein
CCMP1998_06g45750	ankyrin repeat and BTB/POZ domain-containing protein
### OG0008137
CCMP1998_06g45760	homogentisate phytyltransferase
RCC2335_06g43750	homogentisate phytyltransferase
RCC1871_06g45080	homogentisate phytyltransferase
### OG0008138
RCC2335_06g43760	hypothetical protein
RCC1871_06g45090	hypothetical protein
CCMP1998_06g45770	hypothetical protein
### OG0008139
CCMP1998_06g45800	ankyrin repeat-containing protein
RCC1871_06g45120	hypothetical protein
RCC2335_06g43790	hypothetical protein
### OG0008140
CCMP1998_06g45820	ankyrin repeat-containing protein
RCC2335_06g43810	hypothetical protein
RCC1871_06g45140	hypothetical protein
### OG0008141
RCC1871_06g45150	polyketide synthase
RCC2335_06g43820	polyketide synthase
CCMP1998_06g45830	polyketide synthase
### OG0008142
RCC1871_06g45240	SGL domain-containing protein
RCC2335_07g49080	SGL domain-containing protein
CCMP1998_06g45920	SGL domain-containing protein
### OG0008143
RCC2335_07g49100	hypothetical protein
CCMP1998_06g45940	hypothetical protein
RCC1871_06g45260	hypothetical protein
### OG0008144
RCC1871_06g45490	superoxide dismutase
CCMP1998_06g46190	superoxide dismutase
RCC2335_07g49350	superoxide dismutase
### OG0008145
RCC2335_07g49570	hypothetical protein
CCMP1998_06g46410	protein PLANT CADMIUM RESISTANCE 12
RCC1871_06g45720	hypothetical protein
### OG0008146
CCMP1998_06g46420	protein PLANT CADMIUM RESISTANCE 11
RCC2335_07g49580	hypothetical protein
RCC1871_06g45730	hypothetical protein
### OG0008147
RCC2335_07g44260	hypothetical protein
CCMP1998_07g46540	hypothetical protein
RCC1871_07g45840	hypothetical protein
### OG0008148
RCC2335_07g44320	very-long-chain enoyl-CoA reductase
CCMP1998_07g46590	very-long-chain enoyl-CoA reductase
RCC1871_07g45890	very-long-chain enoyl-CoA reductase
### OG0008149
RCC2335_07g44330	hypothetical protein
CCMP1998_07g46600	hypothetical protein
RCC1871_07g45900	hypothetical protein
### OG0008150
RCC1871_07g46630	hypothetical protein
RCC2335_07g45050	hypothetical protein
CCMP1998_07g47310	hypothetical protein
### OG0008151
RCC2335_07g45430	DUF3253 domain-containing protein
CCMP1998_07g47680	DUF3253 domain-containing protein
RCC1871_07g47000	DUF3253 domain-containing protein
### OG0008152
RCC1871_07g47250	hypothetical protein
CCMP1998_07g47940	hypothetical protein
RCC2335_07g45680	hypothetical protein
### OG0008153
CCMP1998_07g47970	hypothetical protein
RCC2335_07g45710	hypothetical protein
RCC1871_07g47280	hypothetical protein
### OG0008154
CCMP1998_07g48060	fasciclin domain-containing protein
RCC2335_07g45790	FAS1 domain-containing protein
RCC1871_07g47370	FAS1 domain-containing protein
### OG0008155
RCC1871_07g47540	DUF3593 domain-containing protein
CCMP1998_07g48230	DUF3593 domain-containing protein
RCC2335_07g45960	DUF3593 domain-containing protein
### OG0008156
RCC2335_07g46320	hypothetical protein
RCC1871_07g47920	hypothetical protein
CCMP1998_07g48570	DUF839 domain-containing protein
### OG0008157
RCC2335_07g46380	hypothetical protein
RCC1871_07g47980	hypothetical protein
CCMP1998_07g48630	hypothetical protein
### OG0008158
RCC1871_07g48040	two-component response regulator
CCMP1998_07g48690	two-component response regulator
RCC2335_07g46440	two-component response regulator
### OG0008159
CCMP1998_07g49490	hypothetical protein
CCMP1998_15g79860	hypothetical protein
RCC1871_07g48900	hypothetical protein
### OG0008160
CCMP1998_07g49640	hypothetical protein
CCMP1998_09g59150	hypothetical protein
RCC2335_10g62350	hypothetical protein
### OG0008161
CCMP1998_07g49930	MOSC domain-containing protein
RCC2335_07g47620	MOSC domain-containing protein
RCC1871_07g49500	MOSC domain-containing protein
### OG0008162
CCMP1998_07g50160	DUF3804 domain-containing protein
RCC1871_07g49730	DUF3804 domain-containing protein
RCC2335_07g47850	DUF3804 domain-containing protein
### OG0008163
RCC1871_07g50040	hypothetical protein
RCC2335_07g48170	hypothetical protein
CCMP1998_07g50470	hypothetical protein
### OG0008164
RCC2335_07g48400	hypothetical protein
RCC2335_07g48390	hypothetical protein
CCMP1998_07g50680	hypothetical protein
### OG0008165
RCC1871_07g50700	putative ankyrin repeat protein
CCMP1998_07g51130	ankyrin repeat-containing protein
RCC2335_07g48880	F-box domain-containing protein
### OG0008166
CCMP1998_07g51240	hypothetical protein
RCC1871_07g50800	hypothetical protein
RCC2335_07g48980	hypothetical protein
### OG0008167
CCMP1998_07g51300	hypothetical protein
RCC1871_07g50860	hypothetical protein
RCC2335_06g43880	hypothetical protein
### OG0008168
CCMP1998_08g51700	hypothetical protein
RCC2335_09g54810	hypothetical protein
RCC1871_08g51250	hypothetical protein
### OG0008169
RCC1871_08g51470	FtsJ domain-containing protein
CCMP1998_08g51910	FtsJ domain-containing protein
RCC2335_09g55020	FtsJ domain-containing protein
### OG0008170
CCMP1998_08g51920	class A beta-lactamase-related serine hydrolase
RCC1871_08g51480	class A beta-lactamase-related serine hydrolase
RCC2335_09g55030	class A beta-lactamase-related serine hydrolase
### OG0008171
RCC2335_09g55180	Sm domain-containing protein
CCMP1998_08g52060	Sm domain-containing protein
RCC1871_08g51690	hypothetical protein
### OG0008172
RCC1871_08g51740	RCC1-like regulator of chromosome condensation protein
RCC2335_09g55230	RCC1-like regulator of chromosome condensation protein
CCMP1998_08g52110	RCC1-like regulator of chromosome condensation protein
### OG0008173
RCC1871_08g51850	hypothetical protein
CCMP1998_08g52200	hypothetical protein
RCC2335_09g55330	hypothetical protein
### OG0008174
CCMP1998_08g52210	Methyltransf_11 domain-containing protein
RCC2335_09g55340	methyltransferase
RCC1871_08g51860	Methyltransf_11 domain-containing protein
### OG0008175
RCC1871_08g51970	extended SDR aldehyde reductase
CCMP1998_08g52290	NAD dependent epimerase/dehydratase family protein
RCC2335_09g55420	epimerase domain-containing protein
### OG0008176
CCMP1998_08g52550	hypothetical protein
RCC1871_08g52250	hypothetical protein
RCC2335_09g55680	alpha/beta fold hydrolase
### OG0008177
CCMP1998_08g52590	ankyrin repeat-containing protein
RCC1871_08g52290	putative ankyrin repeat protein
RCC2335_09g55810	ankyrin repeat domain-containing protein
### OG0008178
RCC2335_09g55840	hypothetical protein
RCC1871_08g52320	hypothetical protein
CCMP1998_08g52620	hypothetical protein
### OG0008179
RCC1871_08g53160	hypothetical protein
RCC2335_09g56610	hypothetical protein
CCMP1998_08g53390	hypothetical protein
### OG0008180
CCMP1998_08g53530	ankyrin repeat-containing protein
RCC2335_09g56750	putative ankyrin repeat protein
RCC1871_08g53300	putative ankyrin repeat protein
### OG0008181
CCMP1998_08g53560	hypothetical protein
RCC2335_09g56780	hypothetical protein
RCC1871_08g53330	hypothetical protein
### OG0008182
RCC1871_08g53540	DUF3605 domain-containing protein
CCMP1998_08g53770	DUF3605 domain-containing protein
RCC2335_09g56990	DUF3605 domain-containing protein
### OG0008183
RCC2335_09g57090	hypothetical protein
RCC1871_08g53640	hypothetical protein
CCMP1998_08g53870	hypothetical protein
### OG0008185
RCC2335_09g57510	WAT1-related protein
RCC1871_08g54060	WAT1-related protein
CCMP1998_08g54290	WAT1-related protein
### OG0008186
CCMP1998_08g54330	ribosomal protein S1
RCC1871_08g54100	hypothetical protein
RCC2335_09g57550	hypothetical protein
### OG0008187
RCC1871_08g54250	hypothetical protein
CCMP1998_08g54480	hypothetical protein
RCC2335_09g57710	hypothetical protein
### OG0008188
[truncated: 1,394 more rows]

## Sheet: Supplementary file S3
Supplementary_file S3. List of orthogroups associated with expansions/contractions of gene families in Chloropicon lineages and annotations of the encoded proteins.
# Orthogroup	Change *	Count †	P-value	Annotation
Chloropicon primus CCMP1205
OG0000167	5	6	2.11001e-19	polyketide synthase
OG0000030	3	6	5.66383e-11	hypothetical protein
OG0000135	2	4	1.11684e-07	hypothetical protein
OG0000140	2	4	1.11684e-07	alpha/beta-hydrolase
OG0000143	2	4	1.11684e-07	Myb-like domain-containing protein
OG0000150	2	4	1.11684e-07	hypothetical protein
OG0000023	1	5	0.000422759	guanylate cyclase
OG0000033	1	4	0.000317069	cytochrome P450
OG0000043	1	3	0.000211379	hypothetical protein
OG0000066	1	3	0.000211379	zinc carboxypeptidase
OG0000069	1	3	0.000211379	photosystem II oxygen-evolving enhancer protein 2
OG0000130	1	4	0.000317069	prolyl 4-hydroxylase
OG0000186	1	2	0.00010569	hypothetical protein
OG0000195	1	3	0.000211379	hypothetical protein
OG0000282	1	2	0.00010569	dihydropryrimidine dehydrogenase
OG0000283	1	2	0.00010569	hypothetical protein
OG0000289	1	2	0.00010569	hypothetical protein
OG0000292	1	2	0.00010569	carotenoid oxygenase
OG0000301	1	2	0.00010569	ribosomal RNA small subunit methyltransferase
OG0000318	1	2	0.00010569	metallophosphoesterase
OG0000331	1	2	0.00010569	hypothetical protein
OG0000353	1	2	0.00010569	protein PHOTOPERIOD-INDEPENDENT EARLY FLOWERING
OG0000354	1	2	0.00010569	triose phosphate translocator
OG0000367	1	2	0.00010569	glycoside hydrolase
OG0000368	1	2	0.00010569	subunit B of aspartyl/glutamyl-tRNA(Asn/Gln) amidotransferase
OG0000382	1	2	0.00010569	hypothetical protein
OG0000389	1	2	0.00010569	thioredoxin domain-containing protein
OG0000390	1	2	0.00010569	hypothetical protein
OG0000394	1	2	0.00010569	hypothetical protein
OG0000399	1	2	0.00010569	lactamase_B domain-containing protein
OG0000420	1	2	0.00010569	hypothetical protein
OG0000421	1	2	0.00010569	hypothetical protein
OG0000422	1	2	0.00010569	sialyltransferase
OG0000015	-1	2	0.000950538	polyketide synthase
OG0000016	-1	1	0.00063387	hypothetical protein
OG0000052	-1	1	0.00063387	hypothetical protein
OG0000138	-1	1	0.00063387	subunit N of photosystem I reaction centre
OG0000203	-1	0	0.000317024	hypothetical protein
OG0000267	-1	0	0.000317024	ankyrin repeat-containing protein
OG0000269	-1	0	0.000317024	RWP-RK domain-containing protein
OG0000441	-1	0	0.000317024	hypothetical protein
OG0007863	-1	0	0.000317024	DUF543 domain-containing protein
OG0007864	-1	0	0.000317024	hypothetical protein
OG0007870	-1	0	0.000317024	hypothetical protein
OG0007873	-1	0	0.000317024	hypothetical protein
OG0007874	-1	0	0.000317024	AP2-like ethylene-responsive transcription factor
OG0007875	-1	0	0.000317024	dynein light chain roadblock-type 2 protein
OG0007876	-1	0	0.000317024	autophagy protein Apg9
OG0007877	-1	0	0.000317024	flagellar associated protein
OG0007878	-1	0	0.000317024	hypothetical protein
OG0007879	-1	0	0.000317024	DUF4205 domain-containing protein
OG0007880	-1	0	0.000317024	uridine diphosphate glucose pyrophosphatase
OG0007881	-1	0	0.000317024	cyclic nucleotide-binding domain-containing protein
OG0007882	-1	0	0.000317024	hypothetical protein
OG0007885	-1	0	0.000317024	alkaline serine exoprotease
OG0007886	-1	0	0.000317024	zinc finger CCCH domain-containing protein
OG0007888	-1	0	0.000317024	hypothetical protein
OG0007895	-1	0	0.000317024	hypothetical protein
OG0007898	-1	0	0.000317024	hypothetical protein
OG0007899	-1	0	0.000317024	hypothetical protein
OG0007904	-1	0	0.000317024	hypothetical protein
OG0007906	-1	0	0.000317024	CCR4-NOT transcription complex protein
OG0007954	-1	0	0.000317024	ribosome associated membrane protein RAMP4
OG0008184	-1	0	0.000317024	hypothetical protein
OG0008792	-1	0	0.000317024	hypothetical protein
OG0008836	-1	0	0.000317024	cytochrome C oxidase copper chaperone
OG0008837	-1	0	0.000317024	hypothetical protein
OG0000271	-2	0	2.23784e-08	alpha-tubulin N-acetyltransferase
Chloropicon primus RCC138
OG0000013	14	18	1.20738e-49	hypothetical protein
OG0000042	3	6	5.66383e-11	polyketide synthase
OG0007719	2	3	2.23406e-08	hypothetical protein
OG0000012	1	11	0.00105689	hypothetical protein
OG0000171	1	3	0.000211379	hypothetical protein
OG0000180	1	3	0.000211379	hypothetical protein
OG0000284	1	2	0.00010569	nucleotide-diphospho-sugar transferase
OG0000312	1	2	0.00010569	hypothetical protein
OG0000350	1	2	0.00010569	hypothetical protein
OG0000366	1	2	0.00010569	peptidyl-prolyl cis-trans isomerase E
OG0000387	1	2	0.00010569	hypothetical protein
OG0000401	1	2	0.00010569	zeta-carotene isomerase
OG0000407	1	2	0.00010569	patatin-like phospholipase
OG0000408	1	2	0.00010569	hypothetical protein
OG0000417	1	2	0.00010569	GTP-binding protein EngB
OG0000427	1	2	0.00010569	hypothetical protein
OG0000428	1	2	0.00010569	DUF819 domain-containing protein
OG0000429	1	2	0.00010569	zinc finger C2HC domain-containing protein
OG0000430	1	2	0.00010569	histone-lysine N-methyltransferase
OG0000134	-1	1	0.00063387	hypothetical protein
OG0000145	-1	0	0.000317024	hypothetical protein
OG0000413	-1	0	0.000317024	hypothetical protein
OG0007757	-1	0	0.000317024	hypothetical protein
OG0007758	-1	0	0.000317024	coiled-coil domain-containing protein
OG0007759	-1	0	0.000317024	putative transmembrane protein
OG0007760	-1	0	0.000317024	hypothetical protein
OG0007761	-1	0	0.000317024	chloride channel protein
OG0007762	-1	0	0.000317024	centriolar protein
OG0007765	-1	0	0.000317024	succinate dehydrogenase assembly factor
OG0007767	-1	0	0.000317024	histone deacetylase
OG0007772	-1	0	0.000317024	hypothetical protein
OG0007774	-1	0	0.000317024	7 kDa subunit of DNA-directed RNA polymerase
OG0007777	-1	0	0.000317024	DnaJ domain-containing protein
OG0007789	-1	0	0.000317024	hypothetical protein
OG0007793	-1	0	0.000317024	ankyrin repeat-containing protein
OG0007796	-1	0	0.000317024	ribosomal protein L29
OG0007798	-1	0	0.000317024	AP2-like ethylene-responsive transcription factor
OG0007801	-1	0	0.000317024	amine oxidase
OG0007802	-1	0	0.000317024	cAMP-dependent protein kinase
OG0007805	-1	0	0.000317024	ribosomal protein L40
OG0007806	-1	0	0.000317024	Tub domain-containing protein
OG0007807	-1	0	0.000317024	ankyrin repeat-containing protein
OG0007809	-1	0	0.000317024	flagellar associated protein
OG0007810	-1	0	0.000317024	acyl-CoA-binding protein
OG0007814	-1	0	0.000317024	heat shock factor binding protein 1
OG0007830	-1	0	0.000317024	SET domain-containing protein
OG0007833	-1	0	0.000317024	hypothetical protein
OG0007836	-1	0	0.000317024	WLM domain-containing protein
OG0007849	-1	0	0.000317024	hypothetical protein
OG0007851	-1	0	0.000317024	hypothetical protein
OG0007852	-1	0	0.000317024	catalytic subunit of cAMP-dependent protein kinase
OG0007859	-1	0	0.000317024	hypothetical protein
OG0007912	-1	0	0.000317024	regulator of nonsense-mediated decay UPF3
OG0007916	-1	0	0.000317024	hypothetical protein
OG0007917	-1	0	0.000317024	RING-type domain-containing protein
OG0008534	-1	0	0.000317024	polyketide synthase
OG0008680	-1	0	0.000317024	ribosomal protein S29
OG0000023	-2	2	1.34157e-07	guanylate cyclase
OG0000146	-2	0	2.23784e-08	putative chitinase
Internode of the Chloropicon primus CCMP1205 and RCC138 clade
OG0000012	4	10	1.18602e-05	hypothetical protein
OG0000013	1	4	0.03069	hypothetical protein
OG0000042	1	3	0.0204735	polyketide synthase
OG0000130	1	3	0.0204735	prolyl 4-hydroxylase
OG0000136	1	3	0.0204735	hypothetical protein
OG0000137	1	3	0.0204735	protein arginine N-methyltransferase
OG0000144	1	3	0.0204735	ABC transporter
OG0000173	1	3	0.0204735	hypothetical protein
Chloropicon roscoffensis CCMP1998
OG0000037	4	6	1.16713e-13	polyketide synthase
OG0000441	3	4	5.02453e-11	hypothetical protein
OG0000041	2	5	1.29558e-06	prolyl 4-hydroxylase
OG0000226	2	3	1.08074e-07	GDP dissociation inhibitor
OG0000252	2	3	1.08074e-07	hypothetical protein
OG0000016	1	8	0.0016272	hypothetical protein
OG0000024	1	6	0.00116229	hypothetical protein
OG0000029	1	6	0.00116229	hypothetical protein
OG0000191	1	2	0.000232458	glutaredoxin
OG0000269	1	3	0.000464917	RWP-RK domain-containing protein
OG0000276	1	2	0.000232458	leucine-rich repeat domain-containing protein
OG0000278	1	2	0.000232458	hypothetical protein
OG0000280	1	2	0.000232458	WD40 repeat domain-containing protein
OG0000294	1	2	0.000232458	hypothetical protein
OG0000297	1	2	0.000232458	hypothetical protein
OG0000299	1	2	0.000232458	REJ domain-containing protein
OG0000300	1	2	0.000232458	hypothetical protein
OG0000305	1	2	0.000232458	Fe/B12 periplasmic-binding domain-containing protein
OG0000306	1	2	0.000232458	phospholipid scramblase
OG0000307	1	2	0.000232458	hypothetical protein
OG0000310	1	2	0.000232458	spermatogenesis-associated protein
OG0000325	1	2	0.000232458	translin-associated factor X-interacting protein
OG0000329	1	2	0.000232458	hypothetical protein
OG0000333	1	2	0.000232458	REJ domain-containing protein
OG0000334	1	2	0.000232458	serine/threonine-protein kinase
OG0000335	1	2	0.000232458	hypothetical protein
OG0000336	1	2	0.000232458	BAH domain-containing protein
OG0000337	1	2	0.000232458	hypothetical protein
OG0000340	1	2	0.000232458	tubulin-tyrosine ligase/tubulin polyglutamylase
OG0000344	1	2	0.000232458	hypothetical protein
OG0000345	1	2	0.000232458	hypothetical protein
OG0000347	1	2	0.000232458	kinesin
OG0000355	1	2	0.000232458	MFS general substrate transporter
OG0000362	1	2	0.000232458	heavy chain of dynein
OG0000373	1	2	0.000232458	ligand-gated ion-channel protein
OG0000377	1	2	0.000232458	hypothetical protein
OG0000388	1	2	0.000232458	GDP-mannose 3,5-epimerase
OG0000391	1	2	0.000232458	subunit eta of T-complex protein 1
OG0000392	1	2	0.000232458	PHF5-like protein
OG0000393	1	2	0.000232458	tetratricopeptide repeat protein
OG0000395	1	2	0.000232458	hypothetical protein
OG0000402	1	2	0.000232458	glycosyltransferase
OG0000406	1	2	0.000232458	PsbB mRNA maturation factor Mbb1
OG0000409	1	2	0.000232458	cGMP-dependent protein kinase
OG0000412	1	2	0.000232458	hypothetical protein
OG0000425	1	2	0.000232458	hypothetical protein
OG0000426	1	2	0.000232458	hypothetical protein
OG0000027	-1	3	0.00278346	actin
OG0000030	-1	2	0.00208889	hypothetical protein
OG0000070	-1	2	0.00208889	rhodanese-like domain-containing protein
OG0000145	-1	0	0.000697159	hypothetical protein
OG0000147	-1	1	0.00139345	cysteine proteinase
OG0000214	-1	1	0.00139345	tetratricopeptide repeat domain-containing protein
OG0000259	-1	1	0.00139345	hypothetical protein
OG0004435	-1	0	0.000697159	sugar phosphate transporter
OG0007718	-1	0	0.000697159	sugar phosphate transporter
OG0007781	-1	0	0.000697159	Rho GTPase-activating domain-containing protein
OG0007785	-1	0	0.000697159	hypothetical protein
OG0007788	-1	0	0.000697159	hypothetical protein
OG0007791	-1	0	0.000697159	hypothetical protein
OG0007795	-1	0	0.000697159	hypothetical protein
OG0007799	-1	0	0.000697159	hypothetical protein
OG0007808	-1	0	0.000697159	translocation protein Sec62
OG0007821	-1	0	0.000697159	ankyrin repeat domain-containing protein
OG0007826	-1	0	0.000697159	hypothetical protein
OG0007840	-1	0	0.000697159	ARL2_Bind_BART domain-containing protein
OG0007913	-1	0	0.000697159	hypothetical protein
OG0007915	-1	0	0.000697159	hypothetical protein
OG0007925	-1	0	0.000697159	hypothetical protein
OG0007936	-1	0	0.000697159	putative queuosine precursor transporter
OG0008534	-1	0	0.000697159	polyketide synthase
OG0008680	-1	0	0.000697159	ribosomal protein S29
OG0008836	-1	0	0.000697159	cytochrome C oxidase copper chaperone
Chloropicon roscoffensis RCC2335
OG0000015	7	11	2.81007e-22	polyketide synthase
OG0000145	7	8	2.34745e-24	hypothetical protein
OG0000042	3	4	5.02453e-11	polyketide synthase
OG0000043	3	5	2.00841e-10	hypothetical protein
OG0000163	3	4	5.02453e-11	cobalamin synthesis protein CobW
OG0000132	2	4	5.40168e-07	hypothetical protein
OG0000186	2	3	1.08074e-07	hypothetical protein
OG0000210	2	3	1.08074e-07	hypothetical protein
OG0000211	2	3	1.08074e-07	cobalamin-dependent methionine synthase
OG0000243	2	3	1.08074e-07	fatty acid desaturase
OG0000249	2	3	1.08074e-07	G_PROTEIN_RECEP_F3_4 domain-containing protein
OG0000253	2	3	1.08074e-07	NADP-specific glutamate dehydrogenase
OG0000255	2	3	1.08074e-07	UbiB-like protein kinase
OG0000267	2	4	5.40168e-07	ankyrin repeat-containing protein
OG0000004	1	25	0.0055785	ankyrin repeat-containing protein
OG0000022	1	5	0.000929832	G-family ABC transporter
OG0000027	1	5	0.000929832	actin
OG0000065	1	3	0.000464917	sialyltransferase
OG0000068	1	3	0.000464917	alpha/beta-hydrolase
OG0000070	1	4	0.000697375	rhodanese-like domain-containing protein
OG0000146	1	3	0.000464917	putative chitinase
OG0000158	1	2	0.000232458	hypothetical protein
OG0000281	1	2	0.000232458	RING-type domain-containing protein
OG0000285	1	2	0.000232458	HTH myb-type domain-containing protein
OG0000302	1	2	0.000232458	flagellar-associated protein
OG0000303	1	2	0.000232458	kinesin
OG0000308	1	2	0.000232458	hypothetical protein
OG0000309	1	2	0.000232458	hypothetical protein
OG0000311	1	2	0.000232458	PH domain-containing protein
OG0000313	1	2	0.000232458	vesicular-fusion protein SEC18
OG0000314	1	2	0.000232458	hypothetical protein
OG0000315	1	2	0.000232458	hypothetical protein
OG0000316	1	2	0.000232458	hypothetical protein
OG0000321	1	2	0.000232458	hypothetical protein
OG0000322	1	2	0.000232458	high mobility group protein
OG0000326	1	2	0.000232458	hypothetical protein
OG0000339	1	2	0.000232458	hypothetical protein
OG0000341	1	2	0.000232458	PAP2-like phosphatase
OG0000342	1	2	0.000232458	hypothetical protein
OG0000343	1	2	0.000232458	subunit 5 of anaphase-promoting complex
OG0000348	1	2	0.000232458	long chain acyl-CoA synthetase
OG0000351	1	2	0.000232458	sialyltransferase
OG0000352	1	2	0.000232458	LisH domain-containing protein
OG0000364	1	2	0.000232458	hypothetical protein
OG0000370	1	2	0.000232458	cyclin dependent kinase
OG0000371	1	2	0.000232458	sodium/metabolite cotransporter BASS2
OG0000375	1	2	0.000232458	WW domain-containing protein
OG0000380	1	2	0.000232458	lipocalin/cytosolic fatty-acid binding domain-containing protein
OG0000381	1	2	0.000232458	ABC transporter
OG0000384	1	2	0.000232458	hypothetical protein
OG0000396	1	2	0.000232458	hypothetical protein
OG0000400	1	2	0.000232458	VPS35 endosomal protein sorting factor
OG0000403	1	2	0.000232458	telomeric single stranded DNA binding protein POT1/CDC13
OG0000404	1	2	0.000232458	hypothetical protein
OG0000405	1	2	0.000232458	protein Jade
OG0000410	1	2	0.000232458	PHB domain-containing protein
OG0000416	1	2	0.000232458	DNA replication licensing factor MCM6
OG0000419	1	2	0.000232458	methyltransf_11 domain-containing protein
OG0000423	1	2	0.000232458	PWWP domain-containing protein
OG0000424	1	2	0.000232458	mitogen-activated protein kinase
OG0000433	1	2	0.000232458	hypothetical protein
OG0007718	1	2	0.000232458	hypothetical protein
OG0000021	-1	3	0.00278346	hypothetical protein
OG0000037	-1	1	0.00139345	hypothetical protein
OG0000104	-1	2	0.00208889	hypothetical protein
OG0000131	-1	2	0.00208889	hypothetical protein
OG0000167	-1	0	0.000697159	polyketide synthase
OG0000173	-1	0	0.000697159	hypothetical protein
OG0000203	-1	1	0.00139345	hypothetical protein
OG0000234	-1	1	0.00139345	hypothetical protein
OG0000239	-1	1	0.00139345	hypothetical protein
OG0000271	-1	1	0.00139345	alpha-tubulin N-acetyltransferase
OG0000413	-1	1	0.00139345	hypothetical protein
OG0000441	-1	0	0.000697159	hypothetical protein
OG0007763	-1	0	0.000697159	DUF572 domain-containing protein
OG0007769	-1	0	0.000697159	hypothetical protein
OG0007771	-1	0	0.000697159	DUF1343 domain-containing protein
OG0007773	-1	0	0.000697159	DNA/RNA non-specific endonuclease
OG0007780	-1	0	0.000697159	reactive intermediate/imine deaminase
OG0007782	-1	0	0.000697159	lariat debranching enzyme
OG0007783	-1	0	0.000697159	heavy chain of kinesin
OG0007784	-1	0	0.000697159	beta subunit of prefoldin
OG0007786	-1	0	0.000697159	hypothetical protein
OG0007792	-1	0	0.000697159	DUF2237 domain-containing protein
OG0007800	-1	0	0.000697159	sialyltransferase
OG0007812	-1	0	0.000697159	ribosomal protein L7
OG0007813	-1	0	0.000697159	alpha/beta fold hydrolase
OG0007819	-1	0	0.000697159	mitochondrial carrier protein
OG0007829	-1	0	0.000697159	ORMDL domain-containing protein
OG0007839	-1	0	0.000697159	light chain of flagellar outer dynein arm
OG0007842	-1	0	0.000697159	hypothetical protein
OG0007854	-1	0	0.000697159	ribulose-phosphate 3-epimerase
OG0008184	-1	0	0.000697159	hypothetical protein
OG0008792	-1	0	0.000697159	hypothetical protein
OG0000098	-2	1	3.25023e-07	VCBS repeat-containing protein
OG0000029	-5	0	1.29728e-17	hypothetical protein
Internode of the Chloropicon roscoffensis CCMP1998 and RCC2335 clade
OG0000004	22	24	1.38346e-66	ankyrin repeat-containing protein
OG0000011	4	8	1.25399e-11	hypothetical protein
OG0000016	4	7	5.08993e-12	hypothetical protein
OG0000142	2	3	4.12502e-07	FAS1 domain-containing protein
OG0000148	2	3	4.12502e-07	Myb-like domain-containing protein
OG0000015	1	4	0.00136244	polyketide synthase
OG0000024	1	5	0.00181659	hypothetical protein
OG0000041	1	3	0.000908297	prolyl 4-hydroxylase
OG0000067	1	3	0.000908297	putative zinc transporter
OG0000127	1	3	0.000908297	papain cysteine protease
OG0000220	1	2	0.000454149	hypothetical protein
OG0000224	1	2	0.000454149	carboxylesterase
OG0000229	1	2	0.000454149	hypothetical protein
OG0000232	1	2	0.000454149	hypothetical protein
OG0000237	1	2	0.000454149	hypothetical protein
OG0000244	1	2	0.000454149	hypothetical protein
OG0000247	1	2	0.000454149	ATP-dependent zinc metalloprotease FTSH
OG0000248	1	2	0.000454149	RNA polymerase sigma factor SigA
OG0000250	1	2	0.000454149	kinesin-like protein
OG0000254	1	2	0.000454149	high mobility group protein
OG0000262	1	2	0.000454149	serine/threonine-protein kinase
OG0000267	1	2	0.000454149	ankyrin repeat-containing protein
OG0000269	1	2	0.000454149	RWP-RK domain-containing protein
OG0007719	-1	0	0.00136162	hypothetical protein
OG0007914	-1	0	0.00136162	alcohol dehydrogenase
OG0007918	-1	0	0.00136162	hypothetical protein
OG0007919	-1	0	0.00136162	hypothetical protein
OG0007931	-1	0	0.00136162	isochorismatase hydrolase
OG0008837	-1	0	0.00136162	hypothetical protein
OG0000013	-2	0	4.15493e-07	hypothetical protein
Chloropicon roscoffensis RCC1871
OG0000021	3	7	3.76841e-08	hypothetical protein
OG0000187	3	4	1.35284e-09	hypothetical protein
OG0000203	2	4	4.84888e-06	hypothetical protein
OG0000242	2	3	9.70856e-07	malonyl-CoA-acyl carrier protein transacylase
OG0000251	2	3	9.70856e-07	PTR2 family proton/oligopeptide symporter
OG0000260	2	3	9.70856e-07	DNA topoisomerase II
OG0000005	1	10	0.00626997	heavy chain of dynein
OG0000031	1	4	0.00209017	ABC transporter
OG0000052	1	4	0.00209017	hypothetical protein
OG0000056	1	4	0.00209017	KH_dom_type_1 domain-containing protein
OG0000064	1	3	0.00139345	subtilisin-like peptidase
OG0000098	1	4	0.00209017	VCBS repeat-containing protein
OG0000141	1	3	0.00139345	DNA repair protein Rad4
OG0000149	1	3	0.00139345	cyclophilin-type peptidyl-prolyl cis-trans isomerase
OG0000277	1	2	0.000696726	hypothetical protein
OG0000279	1	2	0.000696726	hypothetical protein
OG0000291	1	2	0.000696726	DExH-box ATP-dependent RNA helicase
OG0000293	1	2	0.000696726	ligand-gated ion-channel protein
OG0000295	1	2	0.000696726	protein EXECUTER 2
OG0000296	1	2	0.000696726	hypothetical protein
OG0000298	1	2	0.000696726	putative oxidoreductase
OG0000304	1	2	0.000696726	SAM domain-containing protein
OG0000317	1	2	0.000696726	ubiquitin-like protease
OG0000319	1	2	0.000696726	phosphoenolpyruvate carboxylase
OG0000320	1	2	0.000696726	profilin
OG0000323	1	2	0.000696726	AP2-like ethylene-responsive transcription factor
OG0000324	1	2	0.000696726	DEAD-box ATP-dependent RNA helicase
OG0000327	1	2	0.000696726	protein DETOXIFICATION
OG0000328	1	2	0.000696726	hypothetical protein
OG0000332	1	2	0.000696726	endomembrane protein
OG0000338	1	2	0.000696726	hypothetical protein
OG0000346	1	2	0.000696726	ribosomal protein L30
OG0000349	1	2	0.000696726	kinesin
OG0000356	1	2	0.000696726	pyruvate carboxylase
OG0000357	1	2	0.000696726	glutathione S-transferase
OG0000358	1	2	0.000696726	cysteine desulfurase
OG0000359	1	2	0.000696726	apoptosis antagonizing transcription factor
OG0000360	1	2	0.000696726	BZIP domain-containing protein
OG0000361	1	2	0.000696726	serine/threonine protein phosphatase 2C
OG0000363	1	2	0.000696726	alpha-mannosyltransferase
OG0000365	1	2	0.000696726	ATPgrasp_ST domain-containing protein
OG0000369	1	2	0.000696726	hypothetical protein
OG0000372	1	2	0.000696726	hypothetical protein
OG0000374	1	2	0.000696726	ligand-gated ion-channel protein
OG0000376	1	2	0.000696726	MFS general substrate transporter
OG0000378	1	2	0.000696726	ribosome biogenesis protein BMS1/TSR1
OG0000379	1	2	0.000696726	homeobox domain-containing protein
OG0000383	1	2	0.000696726	citrate transporter
OG0000385	1	2	0.000696726	hypothetical protein
OG0000386	1	2	0.000696726	bifunctional aspartate kinase/homoserine dehydrogenase
OG0000397	1	2	0.000696726	sialyltransferase
OG0000414	1	2	0.000696726	hypothetical protein
OG0000415	1	2	0.000696726	hypothetical protein
OG0000418	1	2	0.000696726	hypothetical protein
OG0000431	1	2	0.000696726	histone deacetylase
OG0000432	1	2	0.000696726	hypothetical protein
OG0000004	-1	1	0.00416873	ankyrin repeat-containing protein
OG0000033	-1	2	0.00624151	cytochrome P450
OG0000042	-1	0	0.00208824	polyketide synthase
OG0000067	-1	1	0.00416873	zinc transporter
OG0000139	-1	1	0.00416873	alpha chain of flagellar outer dynein arm
OG0000145	-1	0	0.00208824	hypothetical protein
OG0000167	-1	0	0.00208824	polyketide synthase
OG0000267	-1	0	0.00208824	ankyrin repeat-containing protein
OG0004435	-1	0	0.00208824	sugar phosphate transporter
OG0007766	-1	0	0.00208824	hypothetical protein
OG0007770	-1	0	0.00208824	TLDc domain-containing protein
OG0007775	-1	0	0.00208824	putative dynein attachment factor
OG0007776	-1	0	0.00208824	hypothetical protein
OG0007778	-1	0	0.00208824	hypothetical protein
OG0007779	-1	0	0.00208824	Tctex-1 domain-containing protein
OG0007787	-1	0	0.00208824	hypothetical protein
OG0007797	-1	0	0.00208824	CRAL-TRIO domain-containing protein
OG0007804	-1	0	0.00208824	UDP-glucuronosyl/UDP-glucosyltransferase
OG0007816	-1	0	0.00208824	CHK domain-containing protein
OG0007818	-1	0	0.00208824	hypothetical protein
OG0007820	-1	0	0.00208824	hypothetical protein
OG0007825	-1	0	0.00208824	hypothetical protein
OG0007827	-1	0	0.00208824	sialyltransferase
OG0007828	-1	0	0.00208824	hypothetical protein
OG0007831	-1	0	0.00208824	nucleoside diphosphate kinase
OG0007832	-1	0	0.00208824	chlorophyll(ide) b reductase
OG0007834	-1	0	0.00208824	hypothetical protein
OG0007835	-1	0	0.00208824	taurine catabolism dioxygenase TauD-like protein
OG0007843	-1	0	0.00208824	hypothetical protein
OG0007844	-1	0	0.00208824	hypothetical protein
OG0007845	-1	0	0.00208824	hypothetical protein
OG0007846	-1	0	0.00208824	UBX domain-containing protein
OG0007847	-1	0	0.00208824	subunit of trafficking protein particle complex
OG0007853	-1	0	0.00208824	hypothetical protein
OG0007855	-1	0	0.00208824	flavohemoprotein
OG0007856	-1	0	0.00208824	hypothetical protein
OG0007857	-1	0	0.00208824	hypothetical protein
OG0007858	-1	0	0.00208824	hypothetical protein
OG0007860	-1	0	0.00208824	hypothetical protein
OG0007861	-1	0	0.00208824	nitronate monooxygenase
OG0007862	-1	0	0.00208824	hypothetical protein
OG0007912	-1	0	0.00208824	regulator of nonsense-mediated decay UPF3
OG0007913	-1	0	0.00208824	hypothetical protein
OG0007915	-1	0	0.00208824	hypothetical protein
OG0007916	-1	0	0.00208824	hypothetical protein
OG0007917	-1	0	0.00208824	RING-type domain-containing protein
OG0007925	-1	0	0.00208824	hypothetical protein
OG0007936	-1	0	0.00208824	putative queuosine precursor transporter
OG0007954	-1	0	0.00208824	ribosome associated membrane protein RAMP4
OG0008534	-1	0	0.00208824	polyketide synthase
OG0008680	-1	0	0.00208824	ribosomal protein S29
OG0008792	-1	0	0.00208824	hypothetical protein
OG0008836	-1	0	0.00208824	cytochrome c oxidase copper chaperone
OG0000015	-2	1	2.93406e-06	polyketide synthase
Internode of the Chloropicon roscoffensis CCMP1998, RCC2335 and RCC1871 clade
OG0000011	1	4	0.0289891	hypothetical protein
OG0000024	1	4	0.0289891	hypothetical protein
OG0000029	1	5	0.0386076	hypothetical protein
OG0000056	1	3	0.0193375	KH_dom_type_1 domain-containing protein
OG0000061	1	3	0.0193375	MFS transporter
OG0000063	1	3	0.0193375	hypothetical protein
OG0000070	1	3	0.0193375	rhodanese-like domain-containing protein
OG0000071	1	3	0.0193375	glutamine synthetase
OG0000098	1	3	0.0193375	VCBS repeat-containing protein
OG0000104	1	3	0.0193375	hypothetical protein
OG0000131	1	3	0.0193375	hypothetical protein
OG0000012	-5	1	8.52376e-09	hypothetical protein
* Positive and negative values in this column indicate the number of added and substracted gene copies, respectively.
† Number of gene copies following the orthogroup expansions/contractions.
